# Supplementary material for: Trenches reduce crop foraging by elephants: Lessons from Kibale National Park, Uganda for elephant conservation in densely settled rural landscapes
Source: PLoS One. 2023 Jul 26;18(7):e0288115. doi: 10.1371/journal.pone.0288115 (PMC10370685; doi:10.1371/journal.pone.0288115)
Supplement: S1 Dataset — (ZIP) [file pone.0288115.s009.zip]

Archive with 3 entries (3 files):
- SI_crop_monitoring.xlsx
- SI_crop_map_season1_2020.xlsx
- SI_crop_map_season2_2021.xlsx
