# Supplementary material for: Trenches reduce crop foraging by elephants: Lessons from Kibale National Park, Uganda for elephant conservation in densely settled rural landscapes
Source: PLoS One. 2023 Jul 26;18(7):e0288115. doi: 10.1371/journal.pone.0288115 (PMC10370685; doi:10.1371/journal.pone.0288115)
Supplement: S1 Dataset — (ZIP) [file pone.0288115.s009.zip › SI_crop_monitoring.xlsx]

## Sheet: all
Index	GPS point name	Date	Village	Week	Transect	Damage	Animal	Crop	GPS N	GPS E	GPS Accuracy	Evidence of damage	Days since damage	Damage description	Damage length m	Damage width m	Damage area m2	Percent destroyed	Field owner	Time since planting	Planted length m	Planted width m	Planted area m2	Distance to field edge	Distance to park edge	Crop planted	Planted length	Planted width	GPS N	GPS E	Hunting evidence	GPS N	GPS E	Guarding evidence	GPS N	GPS E	Farmer comments	Other comments	Trench quality	Beehive quality
1		2020-08-04	Kijonjomi	1	1	Yes	Monkey	Bananas	059653	203874	4	Monkey made bites on banana fingers	7 days	2 cm on each finger, 3 clusters destroyed				1	REDACTED	2 months	100	50	5000	10														Logs over the trench	3
2		2020-08-04	Kijonjomi	1	1	Yes	Monkey	Banana	059655	203860	3	Monkey made bites on banana fingers	4 days	Whole bunch eaten, each finger				1	REDACTED	3 months	100	50	5000	25															3
3		2020-08-04	Kijonjomi	1	1	Yes	Elephant	Banana	059654	203840	4	Elephants twisted and ate banana stems	21 days	12 plants destroyed	15	10	150		REDACTED	12 months	70	80	5600	0															3
4		2020-08-04	Kijonjomi	1	2	Yes	Baboon	Ground nut	059672	203791	4	G nuts uprooted and eaten	3 days		4	2	8	25	REDACTED	3 months	10	8	80	0															3
5		2020-08-04	Kijonjomi	1	3	No																																Rock in trench allows easy crossing	3
6		2020-08-04	Kijonjomi	1	4	No																																Logs in trench for crossing	3
7		2020-08-04	Kijonjomi	1	5	No																																	3
8		2020-08-04	Kijonjomi	1	6	No																															He said that elephants use path to destroy crops	It is a crossing point because it is water logged	1
9		2020-08-04	Rurama II	1	1	No																												Guard hut	060071	203645			3
10		2020-08-04	Rurama II	1	2	No																															Crop raiding problem somehow reduced	Trench repaired	4
11		2020-08-04	Rurama II	1	3	No																																Trench repaired	4
12		2020-08-04	Kyachiheka	1	1	No																																	5
13		2020-08-04	Kyachiheka	1	2	No																																One log in trench	5
14		2020-08-04	Kyachiheka	1	3	No																																	4
15		2020-08-04	Kyachiheka	1	4	No																																	4
16		2020-08-04	Kyachiheka	1	5	No																																There is a log over the trench which can help small animals like baboons cross	4
17		2020-08-04	Kyachiheka	1	6	No																																Elephants broke the trench but farmers repaired it	4
18		2020-08-04	Kyachiheka	1	7	No																												Guard hut	060619	203419			4
19		2020-08-04	Kyachiheka	1	8	No																												Guard hut	060688	203394	Trench is effective when they are also there guarding		3
20	34	2020-08-05	Nyabubale	1	1	Yes	Baboon	Cassava	067098	205837		Cassava uprooted and eaten	2 days	5 plants	5	5	25	25	REDACTED	8 months	20	10	200	0										Guard hut	067077	020583			5
21		2020-08-05	Nyabubale	1	1	Yes	Baboon	Sweet potato	067089	205829		Veins uprooted and potatos eaten	2 days	17 mounds	8	12	96	50	REDACTED	2 months	15	10	150	3															5
22		2020-08-05	Nyabubale	1	2	Yes	Baboon	Sweet potato	067142	205892		Veins uprooted but no sweet potatoes yet	1 day	30 moiunds	5	10	50	50	REDACTED	1 month	10	5	50	0															5
23		2020-08-05	Nyabubale	1	3	No																																	5
24		2020-08-05	Nyabubale	1	4	No																															Farmers stopped from using mukwano laud and the plan is now to plant eucalyptus trees		3
25		2020-08-05	Nyabubale	1	5	No																																Trench repaired; red colobus monkeys seen at edge	5
26		2020-08-05	Nyabubale	1	6	No																															Mrs Gamukama says elephants destroy new tea	Big log over trench	5
27		2020-08-05	Nyabubale	1	7	No																																	5
28		2020-08-05	Nyabubale	1	8	Yes	Baboon	Sweet potato	067401	206015		Baboons uprooted veins and ate potatoes	4 days	26 mounds	6	4	24	75	REDACTED	3 months	20	20	400	0										Guard hut	067394	206035	Mr Chauce said baboons are still a big problem		5
29		2020-08-05	Nyabubale	1	8	Yes	Baboon	Sweet potato	067396	206002		Baboons uprooted veins and ate potatoes	4 days	35 mounds	15	6	90	75	REDACTED	2 months	7	20	140	0													Mr Chauce said baboons are still a big problem		5
30		2020-08-05	Nyabubale	1	8	Yes	Baboon	Cassava	067382	206022		Cassava uprooted and eaten	2 days	Scattered damage, 10 plants	20	20	400		REDACTED	6 months	20	20	400	20													Mr Chauce said baboons are still a big problem		5
31		2020-08-05	Nyabubale	1	8	Yes	Baboon	Sweet potato	067417	205979		Veins uprooted and sweet potatoes eaten	2 days	12 mounds	10	15	150	25	REDACTED	3 months	45	20	900	0													Mr Chauce said baboons are still a big problem		5
32		2020-08-05	Nyabubale	1	9	No																																	5
33		2020-08-05	Nyabubale	1	10	No																																	1	4
34		2020-08-05	Nyabubale	1	11	No																																	3	4
35		2020-08-05	Nyabubale	1	12	Yes	Baboon	Sweet potato	067569	206139		Baboons uprooted potato veins and ate potatoes	5 days	5 mounds scattered	5	4	20	25	REDACTED	4 months	25	30	750	6		Beans	25	20	067534	206162	Dog	067555	206136						5
36		2020-08-05	Nyabubale	1	13	No																																	5
37		2020-08-05	Nyabubale	1	14	Yes	Baboon	Sweet potato	067603	206207	4	Baboons uprooted veins and potatos eaten	7 days	15 mounds scattered	7	6	42	50	REDACTED	4 months	20	15	300	5															5
38		2020-08-05	Nyabubale	1	15	Yes	Baboon	Sweet potato	067668	206231	3	Baboons uprooted and potatoes eaten	7 days	Scattered damages	6	4	24	75	REDACTED	3 months	35	20	700	0															5
39		2020-08-05	Nyabubale	1	15	Yes	Baboon	Beans	067643	206230	4	Baboons ate beans	7 days		6	5	30	25	REDACTED	2.5 months	15	10	150	0															5
40		2020-08-05	Nyabubale	1	16	Yes	Baboon	Beans	067699	206258	5	Baboons ate beans and leaves	3 days		20	3	60	50	REDACTED	2 months	35	15	525	0										Guard hut	067682	206232			5
41		2020-08-05	Nyabubale	1	17	No																																	5
42		2020-08-05	Nyabubale	1	18	No																																	5
43		2020-08-05	Nyabubale	1	19	No																																	5
44		2020-08-05	Nyabubale	1	20	No																																	5
45		2020-08-06	Kanyasohera	1	1	No																																	None
46		2020-08-06	Kanyasohera	1	2	Yes	Elephant	Sweet potato	062194	205295		Elephant foot stamps, sweet potatoes eaten	14 days	20 mounds	5	4	20	100	REDACTED	4 months	15	12	180	0										Guard hut	062180	205378	Elephants came during the night		None
47		2020-08-06	Kanyasohera	1	2	Yes	Elephant	Cassava	062200	205305		Plants uprooted and roots eaten	14 days	13 plants	15	20	300		REDACTED	7 months	15	20	300	0											062191	205381			None
48		2020-08-06	Kanyasohera	1	2	Yes	Elephant	Beans	062204	205304		Beans stepped on and destroyed	14 days		25	20	500	25	REDACTED	3 weeks	25	20	500	0															None
49		2020-08-06	Kanyasohera	1	2	Yes	Elephant	Bananas	062205	205289		Bananas twisted adn eaten	14 days	2 plants	4	4	16		REDACTED	1 year	30	30	900	0		Beans	30	30	062198	205269									None
50		2020-08-06	Kanyasohera	1	2	Yes	Baboon	Sweet potato	062220	205229		Veins uprooted and potatoes eaten	1 day	2 mounds	2	2	4		REDACTED	4 months	23	15	345	0															None
51		2020-08-06	Kanyasohera	1	3	No																																	None
52		2020-08-06	Kanyasohera	1	4	No																																	3
53		2020-08-06	Kanyasohera	1	5	Yes	Baboon	Sweet potato	062334	205228		Veins uprooted and potatoes eaten	1 day	10 mounds	5	5	25	25	REDACTED	3 months	15	12	180	0															4
54		2020-08-06	Kanyasohera	1	6	No																																	4
55		2020-08-06	Kanyasohera	1	7	No																																	4
56		2020-08-06	Kanyasohera	1	8	Yes	Baboon	Sweet potato	062468	205166		Veins uprooted and sweet potatoes eaten	7 days	6 mounds	2	4	8	50	REDACTED	3 months	7	8	56	0															4
57		2020-08-06	Kanyasohera	1	9	Yes	Baboon	Maize	062540	205081		Maize comb eaten and dropped in the field	3 days	6 plants	15	12	180		REDACTED	4 months	20	15	300	0															2
58		2020-08-06	Kanyasohera	1	10	No																																	5
59		2020-08-06	Kabucikire	1	1	No																																	None
60		2020-08-06	Kabucikire	1	2	No																																	None
61		2020-08-06	Kabucikire	1	3	No																																	None
62		2020-08-06	Kabucikire	1	4	No																																	None
63		2020-08-06	Kabucikire	1	5	No																																	None
64		2020-08-06	Kabucikire	1	6	No																																	None
65		2020-08-06	Kabucikire	1	7	No																																	None
66		2020-08-06	Kabucikire	1	8	No																																	None
67		2020-08-06	Kabucikire	1	9	No																																	None
68		2020-08-06	Kabucikire	1	10	No																																	None
69		2020-08-06	Kabucikire	1	11	No																																	None
70		2020-08-06	Kabucikire	1	12	No																															Farmers chased away baboons before they damaged crops		None
71		2020-08-10	Kyachiheka	2	1	No																																Log over trench	5
72		2020-08-10	Kyachiheka	2	2	No																															Elephants came at night but they chased them away and they did not destroy anything		5
73		2020-08-10	Kyachiheka	2	3	No																																	4
74		2020-08-10	Kyachiheka	2	4	No																																	4
75		2020-08-10	Kyachiheka	2	5	No																																Log over trench which allows baboons to cross	4
76		2020-08-10	Kyachiheka	2	6	No																															Frank said he chased the elephants after they crossed the trench but did not destroy anything	Elephants destroyed the trench when attempting to cross	3
77		2020-08-10	Kyachiheka	2	7	No																												Guard hut	060617	203412			4
78		2020-08-10	Kyachiheka	2	8	No																												Guard hut	060685	203402			4
79		2020-08-10	Rurama II	2	1	No																												Guard hut	060072	203646			4
80		2020-08-10	Rurama II	2	2	No																																Log over the trench. Blue monkeys on trees at the park edge	4
81		2020-08-10	Rurama II	2	3	No																																	4
82		2020-08-10	Kijonjomi	2	1	No																																	4
83		2020-08-10	Kijonjomi	2	2	No																																	4
84		2020-08-10	Kijonjomi	2	3	No																																Rocks in the trench easing baboons to cross over	3
85		2020-08-10	Kijonjomi	2	4	No																																Log over the trench	4
86		2020-08-10	Kijonjomi	2	5	No																															Elephants came and reached the new fallow land but we chased them off	We saw foot stamps on the new fallow land as elephants searched for food to eat	None
87		2020-08-10	Kijonjomi	2	6	No																																Elephants crossed to community land but did not destroy anything. No trench due to water logged area	None
88	D29	2020-08-11	Nyabubale	2	1	Yes	Baboon	Sweet potato	067088	205829		Veins uprooted by baboons and sweet potatos eaten	2 days	all destroyed	15	10	150	100	REDACTED	2 months	15	10	150	0										Guard hut	067077	205839		Farmers are no longer guarding because the owner of the land stopped them from using it. His plan is to plant eucalyptus.	5
89	D30	2020-08-11	Nyabubale	2	1	Yes	Baboon	Pumpkin	067069	205838		Pumpkins eaten by baboons	2 days	over 20 pumpkins	10	6	60		REDACTED	4 months	10	6	60	0															5
90	D31	2020-08-11	Nyabubale	2	1	Yes	Baboon	Cassava	067069	205843		Plants uprooted, tubers eaten by baboons	2 days	8 plants	20	10	200		REDACTED	8 months	20	10	200	0															5
91	D28	2020-08-11	Nyabubale	2	2	Yes	Baboon	Cassava	067164	205849		Plants uprooted by baboons and tubers eaten	1 day	4 plants	10	7	70		REDACTED	8 months	15	20	300	0															5
92	D27	2020-08-11	Nyabubale	2	3	Yes	Baboon	Cassava	067191	205866		Cassava uprooted by baboons and tubers eaten	5 days	2 plants	3	5	15		REDACTED	6 months	10	10	100	4															5
93		2020-08-11	Nyabubale	2	4	No																																No more farming activities; trench damaged and not yet repaired	4
94	D25	2020-08-11	Nyabubale	2	5	Yes	Baboon	Beans	067246	205982		Beans uprooted and leaves eaten by baboons	1 day	Over 150 plants	10	5	50	50	REDACTED	3 weeks	10	5	50	0														Trench repaired	4
95	D24	2020-08-11	Nyabubale	2	6	Yes	Baboon	Beans	067282	206002		Beans uprooted and leaves eaten by baboons	1 day	Over 200 plants	15			25	REDACTED	3 weeks	25	35	875	0														Log over the trench	5
96	D20	2020-08-11	Nyabubale	2	7	Yes	Baboon	Maize	067418	205960		Plants broken down, maize combs seen on the ground	1 day	5 plants	2	4	8		REDACTED	3 months	10	12	120	0														Some animals made damages in other transects but same crops	5
97	D23	2020-08-11	Nyabubale	2	7	Yes	Baboon	Beans	067318	206030		Beans uprooted, leaves eaten by baboons	1 day	Over 200 plants, scattered	25	35	875	25	REDACTED	3 weeks	35	25	875	0															5
98	D19	2020-08-11	Nyabubale	2	8	Yes	Elephant	Beans	067472	205944		Elephants stomped on beans	3 days	100 plants	5	2	10	75	REDACTED	1 month	15	20	300	0														Children were found guarding for animals	5
99	D21	2020-08-11	Nyabubale	2	8	Yes	Elephant	Cassava	067386	206018		Elephants uprooted cassava and ate the tubers	3 days	3 plants	10	8	80		REDACTED	8 months	12	15	180	4										Guard hut	067391	206038			5
100	D22	2020-08-11	Nyabubale	2	9	Yes	Elephant	Beans	067403	206067		Beans stamped on by elephants	3 days	200 plants	2	33	66	75	REDACTED	3 weeks	30	40	1200	0													Mrs Friday said elephants use a path near her garden to destroy crops beause there is no trench there		5
101	D23	2020-08-11	Nyabubale	2	9	Yes	Baboon	Beans	067318	206030		Baboons uprooted and ate bean leaves	2 days	100 plants	2	4	8	25	REDACTED	3 weeks	30	30	900	0															5
102	D16	2020-08-11	Nyabubale	2	9	Yes	Elephant	Yams	067469	206013		Yams eaten	3 days	100 plants	6	12	72	100	REDACTED	7 months	12	6	72	0		Beans	12	12	067472	206005									5
103	D17	2020-08-11	Nyabubale	2	9	Yes	Elephant	Beans	067468	206002		Beans stomped on	3 days		6	10	60	25	REDACTED	3 weeks	35	25	875	0														Two different field owners but close to one another whose crops are damaged	5
104	D18	2020-08-11	Nyabubale	2	9	Yes	Elephant	Maize	067474	205960		Maize plants broken but not eaten	3 days	5 plants	3	15	45		REDACTED	3 months	20	10	200	0															5
105		2020-08-11	Nyabubale	2	10	No																																Elephants used the bottom part where the beehives to latitude? and damaged crops in the nearby transects	None	4
106	D15	2020-08-11	Nyabubale	2	11	Yes	Elephant	Cassava	067552	206058		Cassava leaves eaten	3 days	5 plants	12	10	120		REDACTED	3 months	20	100	2000	25															3	4
107	D12	2020-08-11	Nyabubale	2	11	Yes	Elephant	Edible bananas	067569	205991		Banana stems eaten and all bunches destroyed	3 days	36 plants	15	15	225	75	REDACTED	3 years	50	25	1250	0															3	4
108	D13	2020-08-11	Nyabubale	2	11	Yes	Elephant	Sugarcane	067566	205985		Sugarcane plants eaten	3 days	10 stools	4	5	20	75	REDACTED	3 years	10	7	70	7															3	4
109	D14	2020-08-11	Nyabubale	2	11	Yes	Elephant	Sweet potato	067550	206050		Veins uprooted and ate potatoes	3 days	50 mounds	10	10	100	75	REDACTED	3 months	20	100	2000	0															3	4
110		2020-08-11	Nyabubale	2	12	No																																	5
111		2020-08-11	Nyabubale	2	13	No																																	5
112	D10	2020-08-11	Nyabubale	2	14	Yes	Baboon	Cassava	067615	206213		Plants uprooted, tubers eaten	2 days	6 plants	5	7	35		REDACTED	6 months	25	25	625	0															5
113	D11	2020-08-11	Nyabubale	2	14	Yes	Baboon	Sweet potato	067610	206210		Veins uprooted, sweet potatoes eaten	2 days	100 mounds	15	20	300	75	REDACTED	4 months	15	20	300	0															5
114	D9	2020-08-11	Nyabubale	2	15	Yes	Baboon	Sweet potato	067658	206228		Veins uprooted, sweet potatoes eaten	2 days	34 mounds	10	15	150	25	REDACTED	3 months	15	25	375	0															5
115	D7	2020-08-11	Nyabubale	2	16	Yes	Baboon	Sweet potato	067752	206234		Veins uprooted, sweet potatoes eaten	3 days	10 mounds	3	8	24	50	REDACTED	3 months	10	30	300	0														Same field damaged by elephants and baboons	5
116	D8	2020-08-11	Nyabubale	2	16	Yes	Elephant	Sweet potato	067735	206243		Veins uprooted, sweet potatoes eaten, foot stamps and dung in the field	2 days	100 mounds	10	15	150	75	REDACTED	3 months	10	30	300	0															5
117	D3	2020-08-11	Nyabubale	2	16	Yes	Elephant	Cassava	067815	206096		Plants uprooted, tubers eaten	2 days	16 plants	15	12	180	50	REDACTED	10 months	20	20	400	3													Jack said that elephant had taken long without coming		5
118	D4	2020-08-11	Nyabubale	2	16	Yes	Elephant	Edible banana	067808	206128		Banana stems twisted and eaten	2 days	3 stools	3	15	45		REDACTED	1.5 years	200	20	4000	50															5
119	D5	2020-08-11	Nyabubale	2	16	Yes	Elephant	Eggplant	067795	206147		Eggplant eaten and stamped on	2 days	32 plants	3	25	75		REDACTED	3 months	50	20	1000	5															5
120	D1	2020-08-11	Nyabubale	2	17	Yes	Elephant	Yam	067854	206119		Yams uprooted, eaten, and stamped on	2 days	50 plants	25	4	100		REDACTED	6 months	50	10	500	0															5
121	D2	2020-08-11	Nyabubale	2	17	Yes	Elephant	Brewing banana	067851	206116		Banana stems and bunches eaten	2 days	3 plants					REDACTED	2 years	20	10	200	0															5
122	D6	2020-08-11	Nyabubale	2	17	Yes	Elephant	Sorgum	067804	206227		Sorghum heads eaten	2 days	100 plants	15	5	75	75	REDACTED	2 months	10	15	150	0															5
123		2020-08-11	Nyabubale	2	18	No																																Elephants went through but nothing was damaged	5
124		2020-08-11	Nyabubale	2	19	No																																Elephants went through but nothing was damaged	5
125		2020-08-11	Nyabubale	2	20	No																																	5
126		2020-08-12	Kabucikire	2	1	No																																	None
127		2020-08-12	Kabucikire	2	2	No																																Baboons seen off transect	None
128		2020-08-12	Kabucikire	2	3	No																																Baboons seen off transect	None
129		2020-08-12	Kabucikire	2	4	No																																	None
130		2020-08-12	Kabucikire	2	5	No																																	None
131		2020-08-12	Kabucikire	2	6	No																												Dogs				Baboons came, but were chased by dogs before destroying any crop	None
132		2020-08-12	Kabucikire	2	7	No																																	None
133		2020-08-12	Kabucikire	2	8	No																																	None
134		2020-08-12	Kabucikire	2	9	No																																	None
135		2020-08-12	Kabucikire	2	10	No																																	None
136		2020-08-12	Kabucikire	2	11	No																																	None
137		2020-08-12	Kabucikire	2	12	No																												People chased baboons				Baboons were chased 2 tomes before reaching the garden with sweet potatoes and sugarcanes	None
138	D3	2020-08-12	Kanyasohera	2	1	Yes	Baboon	Beans	062151	205376		Beans uprooted and eaten	4 days		4	3	12	25	REDACTED	3 weeks	30	25	750	0															None
139	D1	2020-08-12	Kanyasohera	2	2	Yes	Baboon	Beans	062210	205357		Beans uprooted and eaten	4 days		3	8	24	25	REDACTED	3 weeks	15	17	255	0										Guard hut	062187	205375		Baboons heard making noises in the park	None
140	D2	2020-08-12	Kanyasohera	2	2	Yes	Baboon	Beans	062184	205391		Beans uprooted and eaten	4 days		4	4	16	25	REDACTED	3 weeks	15	15	225	0										Guard hut	062176	205379			None
141		2020-08-12	Kanyasohera	2	3	No																																	None
142		2020-08-12	Kanyasohera	2	4	No																												Guard hut	062305	205316			3
143		2020-08-12	Kanyasohera	2	5	No																															Baboons have spent a week without coming		3
144		2020-08-12	Kanyasohera	2	6	No																																	4
145		2020-08-12	Kanyasohera	2	7	No																															Baboons have spent the whole week without coming back		3
146		2020-08-12	Kanyasohera	2	8	No																																	3
147		2020-08-12	Kanyasohera	2	9	No																																	2
148		2020-08-12	Kanyasohera	2	10	No																															Elephants heard in the forest breaking trees		5
149		2020-08-17	Kyachiheka	3	1	No																															Farmer said other means should be used to control elephants in water logged areas where there is no trench		5
150		2020-08-17	Kyachiheka	3	2	No																																Log over the trench	5
151	NC2	2020-08-17	Kyachiheka	3	3	No																				Beans, maize	15	20	060468	203308								Log over the trench	4
152		2020-08-17	Kyachiheka	3	4	No																																	5
153		2020-08-17	Kyachiheka	3	5	No																																	4
154	D1	2020-08-17	Kyachiheka	3	6	Yes	Baboon	Maize	060533	203329		Baboons ate maize	5 days	7 plants	8	5	40	25	REDACTED	4 months	30	35	1050	12														Trench destroyed by elephants but no repair yet	3
155		2020-08-17	Kyachiheka	3	7	No																												Guard hut	060621	203819			4
156	NC1	2020-08-17	Kyachiheka	3	8	No																				Beans, maize	20	35	060671	203386				Guard hut	060688	203392		Log over the trench	4
157	D3	2020-08-17	Rurama II	3	1	Yes	Baboon	Cassava	059947	203624		Cassava plants uprooted and tubers eaten	1 day	34 plants	10	15	150	75	REDACTED	8 months	25	25	625	0										Guard hut	060069	203646		We heard the baboons in the park making a lot of noise	5
158	D4	2020-08-17	Rurama II	3	2	Yes	Baboon	Beans	059969	203637		Beans uprooted and leaves eaten	1 day	100 plants	10	4	40	25	REDACTED	1 month	25	20	500	0															5
159	D2	2020-08-17	Rurama II	3	2	Yes	Baboon	Maize	060053	203579		Maize eaten by baboons	5 days	30 plants	12	6	72	25	REDACTED	4 months	20	20	400	0															5
160	NC4	2020-08-17	Rurama II	3	2	No																				Irish potatoes	15	20	059982	203550							Baboons came in big numbers but we chased them		5
161	NC5	2020-08-17	Rurama II	3	2	No																				Beans	10	35	059982	203554									5
162	NC3	2020-08-17	Rurama II	3	3	No																				Maize	90	90	060049	203540									4
163		2020-08-17	Kijonjomi	3	1	No																																	4
164		2020-08-17	Kijonjomi	3	2	No																															They saw the baboons yesterday and chased them		4
165		2020-08-17	Kijonjomi	3	3	No																																Baboon feces seen at park edge	4
166		2020-08-17	Kijonjomi	3	4	No																															Baboons came but were chased away without making damage	Mangabey seen in trees at edge of park	4
167		2020-08-17	Kijonjomi	3	5	No																																Some rocks in the trench	4
168		2020-08-17	Kijonjomi	3	6	No																																This is a way for elephants on this transect	1
169	D7	2020-08-18	Nyabubale	3	1	Yes	Baboon	Cassava	067075	205837		Plants uprooted, tubers eaten	3 days	4 plants	6	3	18		REDACTED	8 months	15	10	150	0														Guard hut demolished	5
170		2020-08-18	Nyabubale	3	2	No																																Trench repaired	4
171		2020-08-18	Nyabubale	3	3	No																																	5
172		2020-08-18	Nyabubale	3	4	No																																Trench broken by elephants and not yet repaired	4
173	D7	2020-08-18	Nyabubale	3	5	Yes	Baboon	Beans	067248	205979		Bean leaves eaten	1 day	50 plants	3	3	9	25	REDACTED	1 month	20	20	400	0														Trench repaired	4
174	D6	2020-08-18	Nyabubale	3	6	Yes	Baboon	Beans	067290	206005		Bean leaves eaten	1 day	50 plants	5	3	15	25	REDACTED	1 month	25	25	625	0													Same field was damaged last week	There is a log over the trench	5
175		2020-08-18	Nyabubale	3	7	No																												Guard hut	067349	206037		Black and white colobus seen at park edge	5
176	N12	2020-08-18	Nyabubale	3	8	No																				Irish potatoes	15	10	067390	206058				Guard hut	067395	206037			5
177	D5	2020-08-18	Nyabubale	3	9	Yes	Baboon	Beans	067406	206085		Bean leaves eaten	2 days	300 plants	10	6	60	50	REDACTED	1 month	35	35	1225	0															5
178	NC9	2020-08-18	Nyabubale	3	10	No																				Sorghum	40	20	067513	206069									None	4
179	NC10	2020-08-18	Nyabubale	3	10	No																				Beans	35	30	067482	206073									None	4
180	D4	2020-08-18	Nyabubale	3	11	Yes	Baboon	Sweet potato	067515	206081		Veins uprooted, potatoes eaten	2 days	2 mounds	2	2	4	100	REDACTED	2 months	45	45	2025	0													Children chased baboon away		3	4
181	NC8	2020-08-18	Nyabubale	3	11	No																				Beans, irish potatoes	25	15	067558	206086									3	4
182		2020-08-18	Nyabubale	3	11	No																				Beans, maize	30	30	067664	206029							Mrs Malcolm complained about elephants last week		3	4
183	NC5	2020-08-18	Nyabubale	3	12	No																				Irish potatoes, beans	17	12	067655	205943									5
184	NC4	2020-08-18	Nyabubale	3	13	No																				Beans, maize	25	20	067658	206024									5
185		2020-08-18	Nyabubale	3	13	No																				Beans	20	15	067689	206023									5
186		2020-08-18	Nyabubale	3	14	No																				Beans, maize	35	25	067720	206052									5
187	D3	2020-08-18	Nyabubale	3	15	Yes	Baboon	Sweet potato	067669	206233		Veins uprooted, sweet potatoes eaten	2 days	70 mounds	10	6	60	50	REDACTED	3 months	20	15	300	0													Moses complained about increasing damages by baboons	Same field was damaged last week	5
188	D2	2020-08-18	Nyabubale	3	15	Yes	Baboon	Beans	067670	206239		Beans eaten	2 days	100 plants	8	4	32	50	REDACTED	2.5 months	30	15	450	0															5
189	NC3	2020-08-18	Nyabubale	3	15	No																				Cabbages	10	5	067786	206083									5
190	D1	2020-08-18	Nyabubale	3	16	Yes	Baboon	Sweet potato	067736	206250		Veins uprooted, potatoes eaten	2 days	50 mounds	20	10	200	50	REDACTED	3.5 months	30	15	450	0															5
191		2020-08-18	Nyabubale	3	17	No																																	5
192		2020-08-18	Nyabubale	3	18	No																																	5
193		2020-08-18	Nyabubale	3	19	No																																	5
194		2020-08-18	Nyabubale	3	20	No																																	5
195	NC1	2020-08-19	Kanyasohera	3	1	No																				Irish potatoes, beans	80	60	062126	205323									None
196	NC2	2020-08-19	Kanyasohera	3	1	No																				Irish potatoes, beans	50	20	062134	205351									None
197		2020-08-19	Kanyasohera	3	2	No																												Guard hut	062178	205380			None
198	NC3	2020-08-19	Kanyasohera	3	2	No																				Beans	40	12	062205	205383									None
199	NC4	2020-08-19	Kanyasohera	3	2	No																				Irish potatoes, beans	30	235	062172	205302									None
200	NC5	2020-08-19	Kanyasohera	3	3	No																				Beans	50	27	062242	205324									None
201	D1	2020-08-19	Kanyasohera	3	4	Yes	Baboon	Beans	062295	205315		Bean leaves eaten	2 days	100 plants	8	10	80	25	REDACTED	1 month	20	50	1000	0															3
202	NC6	2020-08-19	Kanyasohera	3	4	No																				Beans	35	22	062289	205266									3
203	NC7	2020-08-19	Kanyasohera	3	4	No																				Irish potatoes, beans	20	15	062281	205238									3
204	D2	2020-08-19	Kanyasohera	3	5	Yes	Baboon	Beans	062347	205290		Bean leaves eaten	4 days	250 plants	12	8	96	25	REDACTED	3 weeks	35	20	700	0															4
205	D3	2020-08-19	Kanyasohera	3	5	Yes	Baboon	Beans	062365	205262		Bean leaves eaten	4 days	200 plants	6	4	24	25	REDACTED	3 weeks	35	15	525	0															4
206	D4	2020-08-19	Kanyasohera	3	5	Yes	Baboon	Beans	062363	205255		Bean leaves eaten	4 days	400 plants	5	12	60	50	REDACTED	3 weeks	35	20	700	0															4
207		2020-08-19	Kanyasohera	3	6	No																																	3
208	NC8	2020-08-19	Kanyasohera	3	7	No																				Beans	10	12	062448	205160									3
209	NC9	2020-08-19	Kanyasohera	3	8	No																				Beans	20	15	064481	205119									3
210	NC10	2020-08-19	Kanyasohera	3	9	No																				Beans	15	12	062555	205064									1
211	D5	2020-08-19	Kanyasohera	3	10	Yes	Baboon	Cassava	062572	205092		Cassava uprooted and eaten	5 days	1 plant	2	2	4		REDACTED	1 year	12	7	84	3															5
212	NC11	2020-08-19	Kanyasohera	3	10	No																				Beans	45	25	062588	205087								There is baboon damage off transect 10	5
213		2020-08-19	Kabucikire	3	1	No																															Isaiah chased away baboons this morning		None
214	D1	2020-08-19	Kabucikire	3	2	Yes	Elephant	Banana	061689	205348		Plants eaten	3 days	1 plant	2	2	4		REDACTED	1.5 years	70	50	3500	0													Chased elephants before they damaged a lot		None
215		2020-08-19	Kabucikire	3	3	No																																	None
216		2020-08-19	Kabucikire	3	4	No																																	None
217		2020-08-19	Kabucikire	3	5	No																																	None
218	NC1	2020-08-19	Kabucikire	3	6	No																				Beans	17	15	061863	205142									None
219	NC2	2020-08-19	Kabucikire	3	7	No																				Ground nuts, beans	25	25	061836	205098									None
220	NC3	2020-08-19	Kabucikire	3	7	No																				Beans	30	10	061800	205068									None
221	NC4	2020-08-19	Kabucikire	3	8	No																				Beans	20	8	061730	205054									None
222	NC5	2020-08-19	Kabucikire	3	8	No																				Irish potatoes, beans	45	30	061770	205055									None
223	NC6	2020-08-19	Kabucikire	3	9	No																				Irish potatoes	60	15	061749	204986									None
224	NC7	2020-08-19	Kabucikire	3	10	No																				Beans	15	13	061734	204944									None
225	NC9	2020-08-19	Kabucikire	3	10	No																				Beans	15	12	061804	204941									None
226		2020-08-19	Kabucikire	3	11	No																																	None
227	NC8	2020-08-19	Kabucikire	3	12	No																				Beans, maize	15	15	061650	204852									None
228	NC12	2020-08-24	Kyachiheka	4	1	No																				Gnuts, maize	40	15	060307	203448							Elephants have not yet come	Log over the trench	5
229	N9	2020-08-24	Kyachiheka	4	2	No																				Maize	15	10	060317	203351									5
230	N10	2020-08-24	Kyachiheka	4	2	No																				Beans, maize	25	25	060324	203379									5
231	N11	2020-08-24	Kyachiheka	4	2	No																				Beans, maize	40	100	060328	203396								Beans and maize continues to transect 1	5
232	N8	2020-08-24	Kyachiheka	4	2	No																				Irish potatoes, beans	40	25	060278	203211									5
233	N7	2020-08-24	Kyachiheka	4	3	No																				Maize, beans	40	12	060349	203235								Beans planted in mature cassava	5
234	N6	2020-08-24	Kyachiheka	4	4	No																				Irish potatoes, beans	10	10	060376	203211									5
235	NC5	2020-08-24	Kyachiheka	4	4	No																				Beans, maize	40	45	060367	203202									5
236	NC4	2020-08-24	Kyachiheka	4	5	No																				Beans, maize	15	10	060409	203251								Log over the trench; beans and maize planted where there is mature cassava	4
237	NC3	2020-08-24	Kyachiheka	4	6	No																				Beans, maize	20	5	060508	203247								No trench repair yet after elephants destroyed the trench some time back	4
238	NC2	2020-08-24	Kyachiheka	4	7	No																				Beans, maize	35	40	060646	203394									5
239	NC1	2020-08-24	Kyachiheka	4	7	No																				Maize	80	60	060639	203412									5
240		2020-08-24	Kyachiheka	4	7	No																												Guard hut	060619	203411			5
241		2020-08-24	Kyachiheka	4	8	No																												Guard hut	060453	202631		Log over the trench	5
242	D?	2020-08-24	Rurama II	4	1	Yes	Baboon	Cassava	059939	203631		Cassava plants uprooted and tubers eaten	1 day	2 plants	3	2	6	25	REDACTED	8 months	20	20	400	1													Farmer said elephants are still a problem more than baboons because elephants are guarded at night adn baboons during the day. Farmer said the trench was dug by people from a different community hence neglecting the local community and the trench was not dug to standard measurement (it is not wide and deep enough)	Baboons chased before damage	5
243	NC1	2020-08-24	Rurama II	4	1	No																				Maize	50	40	060058	203624				Guard hut	060072	203644			5
244	NC2	2020-08-24	Rurama II	4	2	No																				Beans	50	20	059963	203569								Beans planted in banana plantation	5
245		2020-08-24	Rurama II	4	3	No																																	4
246	D4	2020-08-24	Kijonjomi	4	1	Yes	Baboon	Banana	059643	203863		Banana fingers eaten by baoon	2 days	1 plant				75	REDACTED	2 years	40	50	2000	20															5
247	NC5	2020-08-24	Kijonjomi	4	1	No																				Irish potatoes, beans	30	20	059655	203782				Guard hut	059656	203880		Same baboons from transect 5. A boy chasing baboons with a dog at the edge of the park. The baboons came with maize combs eating all the way from transect 5 to transect 1	5
248	NC6	2020-08-24	Kijonjomi	4	2	No																				Maize	20	15	059631	203758								Maize planted with banana plantation	5
249	NC7	2020-08-24	Kijonjomi	4	2	No																				Beans, maize	46	20	059679	203743									5
250		2020-08-24	Kijonjomi	4	3	No																																Baboon seen in tree at park edge	None
251	D3	2020-08-24	Kijonjomi	4	4	Yes	Baboon	Beans	059808	203772		Beans uprooted and leaves eaten	0 days		15	15	225	25	REDACTED	1 month	15	15	225	0														Found child chasing baboons after destroying beans. Log over trench.	4
252	NC8	2020-08-24	Kijonjomi	4	4	No																				Beans	35	25	059737	203663									4
253	D2	2020-08-24	Kijonjomi	4	5	Yes	Baboon	Maize	059805	203734		Maize combs eaten	0 days		20	15	300	25	REDACTED	4 months	20	15	300	25															4
254	NC4	2020-08-24	Kijonjomi	4	5	No																				Beans	30	40	059808	203642								Baboons seen on transect eating maize. There were over 10 baboons. Children were there to chase baboons but they continued eating. Maize were cut down to dry before they were collected from the garden	4
255	D1	2020-08-24	Kijonjomi	4	6	Yes	Baboon	Beans	059861	203658		Beans uprooted and leaves eaten	4 days		4	8	32	50	REDACTED	1.5 months	25	30	0																None
256	NC1	2020-08-24	Kijonjomi	4	6	No																				Beans	50	20	059835	203602								Beans planted in banana plantation	None
257	NC2	2020-08-24	Kijonjomi	4	6	No																				Irish potatoes, beans	10	13	059844	203623								Irish planted in banana plantation	None
258	NC3	2020-08-24	Kijonjomi	4	6	No																				Beans	10	5	059851	203625								Beans planted with matoke plants	None
259		2020-08-25	Nyabubale	4	1	No																																	5
260		2020-08-25	Nyabubale	4	2	No																																	5
261		2020-08-25	Nyabubale	4	3	No																																	5
262		2020-08-25	Nyabubale	4	4	No																																	4
263		2020-08-25	Nyabubale	4	5	No																															Baboons have been away for some days	Log over the trench	5
264		2020-08-25	Nyabubale	4	6	No																																	5
265		2020-08-25	Nyabubale	4	7	No																												Guard hut	067350	206035			5
266		2020-08-25	Nyabubale	4	8	No																												Guard hut	067392	206040			5
267		2020-08-25	Nyabubale	4	9	No																																	5
268		2020-08-25	Nyabubale	4	10	No																																	None	4
269		2020-08-25	Nyabubale	4	11	No																																	3	4
270		2020-08-25	Nyabubale	4	12	No																				Beans, maize	35	22	067784	206116									5
271		2020-08-25	Nyabubale	4	13	No																																	5
272		2020-08-25	Nyabubale	4	14	No																															No baboons seen this week		5
273		2020-08-25	Nyabubale	4	15	No																															They havent seen baboons for a week		5
274		2020-08-25	Nyabubale	4	16	No																																	5
275		2020-08-25	Nyabubale	4	17	No																																	5
276		2020-08-25	Nyabubale	4	18	No																																	5
277		2020-08-25	Nyabubale	4	19	No																																	5
278		2020-08-25	Nyabubale	4	20	No																																	5
279	D1	2020-08-26	Kanyasohera	4	1	Yes	Elephant	Beans	062169	205328		Elephants stamped on beans	3 days		20	2	40	25	REDACTED	1 month	35	20	700	20														Elephant damage off transect	None
280	D2	2020-08-26	Kanyasohera	4	2	Yes	Elephant	Beans	062185	205358		Elephants stamped on beans	3 days		40	2	80	25	REDACTED	1 month	40	30	1200	20															None
281	NC1	2020-08-26	Kanyasohera	4	2	No																				Irish potatoes, beans	18	15	062180	205327				Guard hut	062181	205380			None
282	D3	2020-08-26	Kanyasohera	4	2	Yes	Elephant	Beans	062190	205401		Elephants stamp on beans	1 day		5	10	50	50	REDACTED	2 weeks	40	17	680	0															None
283	D4	2020-08-26	Kanyasohera	4	2	Yes	Baboon	Beans	062192	205418		Bean leaves eaten	3 days		6	4	24	24	REDACTED	2 weeks	40	17	680	0														Same field damaged by elephants	None
284	D5	2020-08-26	Kanyasohera	4	2	Yes	Elephant	Beans	062220	205405		Elephants stamp on beans	1 day		7	2	14	50	REDACTED	1 month	45	13	585	0															None
285	D6	2020-08-26	Kanyasohera	4	2	Yes	Baboon	Beans	062218	205408		Bean leaves eaten	3 days		13	10	130	25		1 month	45	13	585	0															None
286	D8	2020-08-26	Kanyasohera	4	2	Yes	Baboon	Sweet potato	062193	205295		Veins uprooted, potatoes eaten	3 days	4 mounds	4	4	16	50	REDACTED	4 months	17	12	204	0															None
287	D7	2020-08-26	Kanyasohera	4	2	Yes	Baboon	Cassava	062209	205301		Plants uprooted	3 days	1 plant	1	1	1		REDACTED	7 months	15	15	225	7															None
288	D9	2020-08-26	Kanyasohera	4	3	Yes	Elephant	Sweet banana	062248	205295		Banana stems eaten	3 days	4 plants	2	2	4	75	REDACTED	3 years	45	20	900	0															None
289	D10	2020-08-26	Kanyasohera	4	3	Yes	Elephant	Beans	062246	205306		Elephant stamps on beans	3 days		10	30	300	25	REDACTED	1 week	30	30	900	0															None
290	D11	2020-08-26	Kanyasohera	4	3	Yes	Baboon	Beans	062257	205300		Bean leaves eaten	3 days		4	3	12	25	REDACTED	1 month	50	70	3500	0															None
291	D12	2020-08-26	Kanyasohera	4	4	Yes	Baboon	Beans	062303	205314		Bean leaves eaten	3 days		7	4	28	25	REDACTED	1 month	60	20	1200	0										Guard hut	062308	205315			3
292		2020-08-26	Kanyasohera	4	5	No																																	4
293	NC2	2020-08-26	Kanyasohera	4	6	No																				Beans	70	30	062386	205316									3
294	D13	2020-08-26	Kanyasohera	4	7	Yes	Elephant	Beans	062417	205326		Elephants stamped on beans	1 day		30	2	60	25	REDACTED	1 week	70	30	2100	15															3
295	NC3	2020-08-26	Kanyasohera	4	7	No																				Irish potatoes, beans	15	5	062418	205319									3
296	D14	2020-08-26	Kanyasohera	4	7	Yes	Elephant	Irish potatoes, beans	062424	205306		Elephants stamped on them	1 day		5	1	5	25	REDACTED	1 week	15	5	75	3															3
297	NC4	2020-08-26	Kanyasohera	4	7	No																				Beans	25	10	062426	205297									3
298	D15	2020-08-26	Kanyasohera	4	7	Yes	Elephant	Beans	062429	205295		Elephants stamped on beans	1 day		8	1	8	25	REDACTED	1 week	25	10	250	5															3
299	NC5	2020-08-26	Kanyasohera	4	7	No																				Beans	25	15	062432	205290									3
300	D16	2020-08-26	Kanyasohera	4	7	Yes	Elephant	Beans	062430	205289		Elephants stamped on beans	1 day		8	1	8	25	REDACTED	1 week	25	15	375	4															3
301	NC6	2020-08-26	Kanyasohera	4	7	No																				Beans	25	13	062432	205282									3
302	D17	2020-08-26	Kanyasohera	4	7	Yes	Elephant	Beans	062434	205283		Elephants stamped on beans	1 day		13	2	26	25	REDACTED	1 week	25	13	325	0															3
303	NC7	2020-08-26	Kanyasohera	4	7	No																				Beans	40	7	062467	205187									3
304	D18	2020-08-26	Kanyasohera	4	7	Yes	Elephant	Beans	062470	205193		Elephants stamp on beans	1 day		7	1	7	25	REDACTED	1 week	40	7	280	0															3
305	D19	2020-08-26	Kanyasohera	4	7	Yes	Elephant	Edible banana	062429	205155		Elephant ate banana stem	1 day		1	1	1	25	REDACTED	3 years	25	30	750	0															3
306	D20	2020-08-26	Kanyasohera	4	7	Yes	Elephant	Beans	062451	205162		Elephant stamped on beans	1 day		6	8	48	25	REDACTED	2 weeks	15	15	225	0															3
307	D21	2020-08-26	Kanyasohera	4	8	Yes	Elephant	Edible banana	062479	205145		Banana stem eaten	1 day	2 stems	1	1	1		REDACTED	1 year	30	30	900	10															3
308	D22	2020-08-26	Kanyasohera	4	9	Yes	Elephant	Edible banana	062550	205140		Banana stem eaten	1 day	1 stem	1	1	1		REDACTED	1.5 years	30	25	750	0															1
309	D23	2020-08-26	Kanyasohera	4	10	Yes	Elephant	Edible banana	062568	205138		Banana stem eaten	1 day	2 plants	2	2	4		REDACTED	2 years	20	15	300	0														There is more elephant damage off transect	5
310	N8	2020-08-26	Kanyasohera	4	10	No																				Beans	45	20	062588	205032									5
311	N9	2020-08-26	Kanyasohera	4	10	No																				Beans	35	15	062567	205007									5
312		2020-08-26	Kabucikire	4	1	No																																	None
313		2020-08-26	Kabucikire	4	2	No																																	None
314		2020-08-26	Kabucikire	4	3	No																																	None
315		2020-08-26	Kabucikire	4	4	No																																	None
316		2020-08-26	Kabucikire	4	5	No																																	None
317		2020-08-26	Kabucikire	4	6	No																															Mr Okwilo heard elephants last night at the park boundary		None
318		2020-08-26	Kabucikire	4	7	No																																	None
319		2020-08-26	Kabucikire	4	8	No																																	None
320		2020-08-26	Kabucikire	4	9	No																																	None
321		2020-08-26	Kabucikire	4	10	No																																	None
322		2020-08-26	Kabucikire	4	11	No																																	None
323		2020-08-26	Kabucikire	4	12	No																															Ronney chased away baboons yesterday		None
324		2020-08-31	Kyachiheka	5	1	No																																Log over trench	5
325	D3	2020-08-31	Kyachiheka	5	2	Yes	Baboon	Sweet potato	060323	203375		Sweet potato veins uprooted and tubers eaten	4 days	4 mounds	4	4	16		REDACTED	4 months	20	25	500	0															5
326	D2	2020-08-31	Kyachiheka	5	2	Yes	Baboon	Beans	060321	203377		Beans uprooted and leaves eaten	4 days		3	6	18	25	REDACTED	2 weeks	25	25	625	0													Baboon came and was chased after destroying a few crops		5
327		2020-08-31	Kyachiheka	5	3	No																																	4
328	D1	2020-08-31	Kyachiheka	5	4	Yes	Baboon	Maize	060424	203345		Maize eaten and combs in the garden	1 day	20 plants	10	20	200	25	REDACTED	3.5 months	30	25	750	0															4
329	NC4	2020-08-31	Kyachiheka	5	4	No																				Beans, maize	38	25	060418	203345									4
330	NC3	2020-08-31	Kyachiheka	5	5	No																				Maize	30	70	060486	203334								Log over the trench	4
331	NC2	2020-08-31	Kyachiheka	5	6	No																				Maize	22	150	060586	203434								No repair yet after elephants destroyed the trench. Some repaired parts of the trench have started to break off due to too much rain.	3
332		2020-08-31	Kyachiheka	5	7	No																												Guard hut	060620	203421			4
333	NC1	2020-08-31	Kyachiheka	5	8	No																				Irish potatoes	30	15	063393	200680				Guard hut	060689	203394		Log over the trench	4
334	NC6	2020-08-31	Rurama II	5	1	No																				Beans	30	20	060042	203659									4
335	NC4	2020-08-31	Rurama II	5	1	No																				Irish potatoes, beans	20	28	059860	203548				Guard hut	060073	203644		Foot prints of baboons seen on this transect at edge of the park	4
336	NC5	2020-08-31	Rurama II	5	2	No																				Irish potatoes, edible bananas	20	30	059880	203548								Redtail monkey seen along the park boundary	4
337	NC1	2020-08-31	Rurama II	5	2	No																				Beans, maize	40	40	059994	203569							Baboons came and we chased them before they destroyed crops		4
338	NC2	2020-08-31	Rurama II	5	3	No																				Beans	50	15	059870	203852									4
339	NC3	2020-08-31	Rurama II	5	3	No																				Maize	120	20	059913	203429								The repaired trench has started to break due to too much rain	4
340	NC2	2020-08-31	Kijonjomi	5	1	No																				Beans	25	10	059656	203843								Beans planted in edible banana	5
341		2020-08-31	Kijonjomi	5	2	No																																Paths for baboons seen in this transect	5
342		2020-08-31	Kijonjomi	5	3	No																																Rock in trench	None
343	D2	2020-08-31	Kijonjomi	5	4	Yes	Baboon	Sugarcane	059802	203769		Sugarcane broken and eaten	0 days	1 stool				25	REDACTED	1 year	1	1	1	0														Baboon feces seen. Logs seen on the trench for people to cross to the park	4
344	D1	2020-08-31	Kijonjomi	5	4	Yes	Baboon	Beans	059803	203769		Bean leaves eaten	0 days		15	10	150	75	REDACTED	1 month	15	10	150	0															4
345	NC1	2020-08-31	Kijonjomi	5	4	No																				Beans	40	30	059808	203780								The same field has been damaged recently	4
346		2020-08-31	Kijonjomi	5	5	No																															Farmer said the baboons even get seeds from soil after planting		4
347		2020-08-31	Kijonjomi	5	6	No																																A group of baboons seen being chased in this transect adn they passed where tehr is no trench and where the elephants normally pass	None
348	D5	1-Sept-2020	Nyabubale	5	1	Yes	Baboon	Pumpkin	067064	205847		Pumpkins eaten	5 days	10 heads	10	10	100	50	REDACTED	4 months	10	10	100	1															5
349	D4	1-Sept-2020	Nyabubale	5	1	Yes	Baboon	Cassava	067078	205847		Cassava uprooted and tubers eaten	5 days	6 plants	10	5	50	75	REDACTED	9 months	20	22	440	2															5
350		1-Sept-2020	Nyabubale	5	2	No																																	5
351		1-Sept-2020	Nyabubale	5	3	No																																	5
352		1-Sept-2020	Nyabubale	5	4	No																																No repair yet where the elephants damaged the trench	4
353		1-Sept-2020	Nyabubale	5	5	No																																Black and white monkeys seen on park edge	5
354		1-Sept-2020	Nyabubale	5	6	No																																Log over trench	5
355	NC7	1-Sept-2020	Nyabubale	5	7	No																				Irish potatoes, beans	50	65	067343	206055								Children guarding baboons	5
356	D3	1-Sept-2020	Nyabubale	5	7	Yes	Baboon	Sweet potato	067387	206001		Sweet potatoe beins uprooted and tubers eaten	2 days	7 mounds	10	10	100	25	REDACTED	3 months	10	10	100	0															5
357	NC6	1-Sept-2020	Nyabubale	5	7	No																				Ground nuts	20	20	067354	206035				Guard hut	067350	206036			5
358	NC5	1-Sept-2020	Nyabubale	5	8	No																				Beans	30	7	067411	206022				Guard hut	067396	206031			5
359	MISS	1-Sept-2020	Nyabubale	5	9	Yes	Baboon	Beans	067417	206093		Beans uprooted and leaves eaten	2 days		7	4	28	25	REDACTED	1.5 months	25	30	750	0															5
360		1-Sept-2020	Nyabubale	5	10	No																																There is maintenance on the bee fence	None	4
361		1-Sept-2020	Nyabubale	5	11	No																																We heard another dog barking in the park chasing monkeys	3	4
362	NC4	1-Sept-2020	Nyabubale	5	12	No																				Irish potaotes, beans, maize	30	20	067577	206103								Found a dog chasing monkeys along the trench	5
363		1-Sept-2020	Nyabubale	5	13	No																																	5
364	NC3	1-Sept-2020	Nyabubale	5	14	No																				Sweet potato	15	20	067609	206206								The same crop above has been planted in the same area in the previous season	5
365	D2	1-Sept-2020	Nyabubale	5	15	Yes	Baboon	Beans	067664	206234		Bean leaves eaten by baboons	5 days		4	7	28	25	REDACTED	2 months	15	10	150	0															5
366	D1	1-Sept-2020	Nyabubale	5	15	Yes	Baboon	Sweet potato	067671	206232		Sweet potatoes eaten and uprooted	5 days		10	12	120	25	REDACTED	4 months	25	15	375	0															5
367	NC1	1-Sept-2020	Nyabubale	5	15	No																				Beans, cassava	35	20	067769	206147								The same field has been destroyed by baboons previously	5
368	NC2	1-Sept-2020	Nyabubale	5	16	No																				Irish potatoes	60	40	067804	206211							Elephants have spent some time without coming but they hear them in the park		5
369		1-Sept-2020	Nyabubale	5	17	No																																Grasses have started to grow on the trench due to starting the rainy season	5
370		1-Sept-2020	Nyabubale	5	18	No																																	5
371		1-Sept-2020	Nyabubale	5	19	No																																	5
372		1-Sept-2020	Nyabubale	5	20	No																																	5
373		2-Sept-2020	Kabucikire	5	1	No																																	None
374	D1	2-Sept-2020	Kabucikire	5	2	Yes	Elephant	Edible banana	061785	205389		Banana stems twisted and eaten	6 days		10	6	60	75	REDACTED	10 years	70	60	4200	0															None
375	NC1	2-Sept-2020	Kabucikire	5	2	No																				Beans	35	12	061796	205377									None
376	NC2	2-Sept-2020	Kabucikire	5	2	No																				Irish potatoes	70	50	061792	205368								New crop proceeding to transect 3	None
377		2-Sept-2020	Kabucikire	5	3	No																																	None
378	NC3	2-Sept-2020	Kabucikire	5	4	No																				Irish potato, beans	30	30	061771	205248									None
379	NC4	2-Sept-2020	Kabucikire	5	5	No																				Beans	15	5	061771	205254									None
380	NC5	2-Sept-2020	Kabucikire	5	5	No																				Irish potato, beans	35	20	061853	205205									None
381	NC6	2-Sept-2020	Kabucikire	5	6	No																				Beans	50	40	061886	205183									None
382	NC7	2-Sept-2020	Kabucikire	5	6	No																				Beans	20	10	061871	205144									None
383	D2	2-Sept-2020	Kabucikire	5	7	Yes	Baboon	Cassava	061894	205112		Baboons ate banana tubers	5 days	4 plants	3	6	18		REDACTED	1 year	20	25	500	0															None
384	NC8	2-Sept-2020	Kabucikire	5	7	No																				Beans	20	20	061889	205085									None
385	NC9	2-Sept-2020	Kabucikire	5	7	No																				Irish potatoes, beans, maize	30	20	061855	205075									None
386	D3	2-Sept-2020	Kabucikire	5	7	Yes	Elephant	Beans	061679	205070		Elephant stomped on beans	6 days		20	10	200	25	REDACTED	1 week	20	25	500	0															None
387	NC10	2-Sept-2020	Kabucikire	5	7	No																				Beans	25	20	061619	205064									None
388	NC11	2-Sept-2020	Kabucikire	5	8	No																				Beans, maize	35	20	061724	205044									None
389	NC12	2-Sept-2020	Kabucikire	5	8	No																				Irish potato, beans	70	30	061708	205037									None
390	NC13	2-Sept-2020	Kabucikire	5	9	No																				Irish potato, beans	55	40	061739	205018									None
391	NC14 (D14?)	2-Sept-2020	Kabucikire	5	9	No																				Beans	15	15	061759	205012									None
392		2-Sept-2020	Kabucikire	5	10	No																																	None
393		2-Sept-2020	Kabucikire	5	11	No																																	None
394		2-Sept-2020	Kabucikire	5	12	No																																	None
395	NC1	2-Sept-2020	Kanyasohera	5	1	No																				Beans	50	15	062146	205167									None
396	NC2	2-Sept-2020	Kanyasohera	5	1	No																				Beans	40	30	062132	205256									None
397	NC3	2-Sept-2020	Kanyasohera	5	1	No																				Irish potatoes	25	20	062132	205294									None
398	NC4	2-Sept-2020	Kanyasohera	5	1	No																				Irish potatoes	20	20	062135	205292								Elephant foot stomps in the eucalypytus forest but nothing destroyed	None
399		2-Sept-2020	Kanyasohera	5	2	No																												Guard hut	062172	205382			None
400		2-Sept-2020	Kanyasohera	5	3	No																																	None
401	NC5	2-Sept-2020	Kanyasohera	5	4	No																				Irish potato, beans	40	50	062257	205241				Guard hut	062305	205317			3
402	NC8	2-Sept-2020	Kanyasohera	5	5	No																				Beans, irish potato	40	30	062325	205093									4
403	D1	2-Sept-2020	Kanyasohera	5	6	Yes	Elephant	Beans	062396	205291		Elephants stomped on beans	5 days		30	2	60	25	REDACTED	2 weeks	30	50	1500	40															3
404	NC7	2-Sept-2020	Kanyasohera	5	6	No																				Beans, maize	25	20	062374	205071									3
405	D2	2-Sept-2020	Kanyasohera	5	7	Yes	Elephant	Beans	062456	205170		Elephants stomped on beans	5 days		7	2	14	25	REDACTED	2 weeks	30	7	210	0															3
406	NC6	2-Sept-2020	Kanyasohera	5	7	No																				Beans	10	10	062446	205120									3
407	NC9	2-Sept-2020	Kanyasohera	5	7	No																				Beans, maize	30	25	062418	205008									3
408	NC10	2-Sept-2020	Kanyasohera	5	7	No																				Beans	28	20	062434	205008									3
409	NC11	2-Sept-2020	Kanyasohera	5	8	No																				Beans	20	15	062492	204999									3
410	NC12	2-Sept-2020	Kanyasohera	5	8	No																				Millet	30	15	062500	205056									3
411	NC13	2-Sept-2020	Kanyasohera	5	8	No																				Irish potatoes, beans, maize	10	10	062506	205054									3
412	NC14	2-Sept-2020	Kanyasohera	5	8	No																				Beans, maize	25	20	062490	205109								Beans and maize planted under mature cassava	3
413	D3	2-Sept-2020	Kanyasohera	5	9	Yes	Elephant	Edible banana	062541	205142		Elephants ate banana stems	5 days	2 plants	4	2	8		REDACTED	2.5 years	25	25	625	0															1
414	NC15	2-Sept-2020	Kanyasohera	5	9	No																				Beans	15	10	062512	205156									1
415	NC16	2-Sept-2020	Kanyasohera	5	9	No																				Beans	20	15	062534	205153									1
416	D4	2-Sept-2020	Kanyasohera	5	10	Yes	Elephant	Sweet banana	062557	205144		Banana stems eaten by elephants	5 days	1 plant	1	1	1		REDACTED	7 years	20	20	400	0															5
417	NC17	2-Sept-2020	Kanyasohera	5	10	No																				Beans	40	20	062560	205139							Elephants come every night	Serious damage off transect	5
418	D5	2-Sept-2020	Kanyasohera	5	10	Yes	Baboon	Cassava	062573	205094		Cassava tubers uprooted and eaten	2 days	3 plants	6	4	24		REDACTED	1 year	10	10	100	0															5
419	D6	2-Sept-2020	Kanyasohera	5	10	Yes	Baboon	Sweet potato	062591	205059		Veins uprooted, potatoes eaten	2 days	12 mounds	15	10	150		REDACTED	3.5 months	60	15	900	0															5
420		7-Sept-2020	Kijonjomi	6	1	No																																	5
421	NC3	7-Sept-2020	Kijonjomi	6	2	No																				Beans, maize	20	10	061216	203973								Beans planted in old cassava	5
422	NC7	7-Sept-2020	Kijonjomi	6	3	No																				Beans	50	20	059671	203613								Beans proceed to transect 4 but planted in edible banana; rock in transect	None
423	NC6	7-Sept-2020	Kijonjomi	6	3	No																				Beans	15	12	059662	203645							Elephants dont normally reach ehre since J bought this land	Beans planted in edible banana; rock in transect	None
424	NC2	7-Sept-2020	Kijonjomi	6	3	No																				Beans	50	60	059737	203814								Rock in trench	None
425	NC4	7-Sept-2020	Kijonjomi	6	3	No																				Beans, maize	30	20	059994	203695								Beans planted in edible bananas; rock in trench	None
426	NC5	7-Sept-2020	Kijonjomi	6	3	No																				Irish potato, maize, beans	15	22	059689	203656								Crops planted in old cassava; rock in trench	None
427		7-Sept-2020	Kijonjomi	6	4	No																																	4
428		7-Sept-2020	Kijonjomi	6	5	No																																	4
429	NC1	7-Sept-2020	Kijonjomi	6	6	No																				Maize	180	50	060075	203644								Maize crop proceeds to transect 5	None
430	D2	7-Sept-2020	Rurama II	6	1	Yes	Baboon	Cassava	059972	203638		Cassava uprooted	3 days	1 plant	1	1	1	25	REDACTED	1.5 months	30	25	750	1															4
431	D3	7-Sept-2020	Rurama II	6	1	Yes	Baboon	Beans	059968	203638		Bean leaves eaten	3 days		12	8	96	25	REDACTED	1.5 months	30	25	750	0															4
432	D4	7-Sept-2020	Rurama II	6	1	Yes	Baboon	Beans	060060	203657		Bean leaves eaten	3 days		15	5	75	25	REDACTED	1 week	60	50	3000	1										Guard hut	060073	203646			4
433	D1	7-Sept-2020	Rurama II	6	1	Yes	Baboon	Sweet potato	059983	203605		Sweet potato veins uprooted and eaten	3 days	1 mound	1	1	1		REDACTED	3 months	20	10	200	0															4
434	NC5	7-Sept-2020	Rurama II	6	1	No																				Ground nut, maize	30	35	059993	203600									4
435		7-Sept-2020	Rurama II	6	2	No																																	4
436		7-Sept-2020	Rurama II	6	3	No																															Elephant came and passed off transect. Came from a different community and passed on the road and did not eat anything until it crossed into the park.	Foot stomps of elephant seen at edge of park	5
437		7-Sept-2020	Kyachiheka	6	1	No																																Log over the trench	5
438	NC4	7-Sept-2020	Kyachiheka	6	2	No																				Beans	150	50	060341	203420								Beans planted in young tea and proceeds to transect 1	5
439	NC3 (?)	7-Sept-2020	Kyachiheka	6	3	No																				Maize			060352	203357									4
440	NC2	7-Sept-2020	Kyachiheka	6	4	No																				Beans, maize	30	30	060394	203256									4
441		7-Sept-2020	Kyachiheka	6	5	No																																Foot prints of baboons seen in this transect	4
442		7-Sept-2020	Kyachiheka	6	6	No																															We saw a group of baboons but we chased them	Since the elephants damaged the trench, no repair yet	3
443	NC1	7-Sept-2020	Kyachiheka	6	7	No																				Millet, maize	20	40	060628	203354				Guard hut	060621	203415			4
444		7-Sept-2020	Kyachiheka	6	8	No																												Guard hut	060680	203393			4
445		8-Sept-2020	Nyabubale	6	1	No																																	5
446		8-Sept-2020	Nyabubale	6	2	No																																	5
447		8-Sept-2020	Nyabubale	6	3	No																																	5
448		8-Sept-2020	Nyabubale	6	4	No																																	4
449		8-Sept-2020	Nyabubale	6	5	No																																	5
450		8-Sept-2020	Nyabubale	6	6	No																																Log over the trench	5
451		8-Sept-2020	Nyabubale	6	7	No																												Guard hut	067351	206035			5
452		8-Sept-2020	Nyabubale	6	8	No																												Guard hut	065426	206674			5
453		8-Sept-2020	Nyabubale	6	9	No																																	5
454		8-Sept-2020	Nyabubale	6	10	No																																	1	4
455		8-Sept-2020	Nyabubale	6	11	No																																Honey collected but hives not well replaced back	3	2
456		8-Sept-2020	Nyabubale	6	12	No																																	5
457	D5	8-Sept-2020	Nyabubale	6	13	Yes	Baboon	Sweet potato	067603	206190		Veins uprooted, potatoes eaten	4 days	4 mounds	14	6	84	25	REDACTED	2 month	25	20	500	0															5
458	NC3	8-Sept-2020	Nyabubale	6	13	No																				Irish potato	25	20	067598	206171									5
459	D4	8-Sept-2020	Nyabubale	6	14	Yes	Baboon	Beans	067617	206206		Bean leaves eaten	4 days		6	4	24	25	REDACTED	2 months	25	25	625	0															5
460	NC2	8-Sept-2020	Nyabubale	6	14	No																				Sweet potato	25	15	068460	206265								Log over the trench	5
461	D3	8-Sept-2020	Nyabubale	6	14	Yes	Baboon	Cassava	067615	206205		Plant uprooted, tubers eaten	4 days	5 plants	12	10	120		REDACTED	8 months	30	20	600	0															5
462	NC1	8-Sept-2020	Nyabubale	6	14	No																				Beans, maize	25	25	067643	206143									5
463	D2	8-Sept-2020	Nyabubale	6	15	Yes	Baboon	Beans	067666	206239		Bean leaves eaten	4 days		4	3	12	25	REDACTED	2 months	10	10	100	0														Same field got damaged last week	5
464	D1	8-Sept-2020	Nyabubale	6	15	Yes	Baboon	Sweet potato	067660	206240		Potatos eaten	4 days		12	15	180	50	REDACTED	4 months	15	20	300	0														Same field was damaged previously	5
465		8-Sept-2020	Nyabubale	6	16	No																																	5
466		8-Sept-2020	Nyabubale	6	17	No																																	5
467		8-Sept-2020	Nyabubale	6	18	No																																	5
468		8-Sept-2020	Nyabubale	6	19	No																																	5
469		8-Sept-2020	Nyabubale	6	20	No																																	5
470		9-Sept-2020	Kabucikire	6	1	No																																Some baboons off the transect	None
471		9-Sept-2020	Kabucikire	6	2	No																																	None
472		9-Sept-2020	Kabucikire	6	3	No																																	None
473		9-Sept-2020	Kabucikire	6	4	No																																	None
474		9-Sept-2020	Kabucikire	6	5	No																																	None
475		9-Sept-2020	Kabucikire	6	6	No																															Chased baboons 3 days ago		None
476	D3	9-Sept-2020	Kabucikire	6	7	Yes	Baboon	Beans	061821	205088		Bean leaves eaten	2 days		12	6	72	50	REDACTED	2 weeks	30	20	600	0															None
477		9-Sept-2020	Kabucikire	6	8	No																																	None
478		9-Sept-2020	Kanyasohera	6	1	No																																	None
479		9-Sept-2020	Kanyasohera	6	2	No																												Guard hut	062177	205370			None
480	NC1	9-Sept-2020	Kanyasohera	6	3	No																				Irish potatoes, beans	40	20	062246	205255									None
481	NC2	9-Sept-2020	Kanyasohera	6	3	No																				Sweet potato	30	20	062229	205237									None
482	NC3	9-Sept-2020	Kanyasohera	6	3	No																				Beans, maize	30	12	062929	205231									None
483	NC4	9-Sept-2020	Kanyasohera	6	3	No																				Irish potatoes, beans	25	20	062222	205229									None
484		9-Sept-2020	Kanyasohera	6	4	No																																	3
485	D1	9-Sept-2020	Kanyasohera	6	5	Yes	Baboon	Sweet potato	062340	205220		Veins uprooted, potatoes eaten	2 days	17 mounds	15	8	120	25	REDACTED	3 months	50	20	1000	0															4
486		9-Sept-2020	Kanyasohera	6	6	No																																	3
487	D2	9-Sept-2020	Kanyasohera	6	7	Yes	Baboon	Beans	062434	205288		Bean leaves eaten	2 days		5	6	30	25	REDACTED	2.5 weeks	30	12	360	0														Same field was damaged by elephants last week	3
488	D3	9-Sept-2020	Kanyasohera	6	7	Yes	Baboon	Beans	062434	205293		Bean leaves eaten	2 days		6	4	24	25	REDACTED	3 weeks	10	30	300	0															3
489	D4	9-Sept-2020	Kanyasohera	6	7	Yes	Baboon	Beans	062429	205304		Bean leaves eaten	2 days		5	6	30	25	REDACTED	3 weeks	30	10	300	0															3
490	D5	9-Sept-2020	Kanyasohera	6	7	Yes	Baboon	Irish potato	062426	205307		Irish potatoes uprooted and eaten	2 days		15	7	105	50	REDACTED	3 weeks	15	7	105	0															3
491	NC4	9-Sept-2020	Kanyasohera	6	7	No																				Beans, maize	20	10	062458	205167									3
492	D6	9-Sept-2020	Kanyasohera	6	8	Yes	Baboon	Sweet potato	062470	205161		Veins uprooted and potatoes eaten	2 days		10	8	80	75	REDACTED	4 months	10	10	100	0															3
493		9-Sept-2020	Kanyasohera	6	9	No																															Chased away baboons this morning		1
494		9-Sept-2020	Kanyasohera	6	10	No																																	5
495		14-Sept-2020	Kyachiheka	7	1	No																																Log over the trench	5
496		14-Sept-2020	Kyachiheka	7	2	Yes	Baboon	Beans	060341	203384		Bean leaves eaten	2 days		5	15	75	25	REDACTED	1 month	40	30	1200	0													Baboons were chased without destroying	Much beans	5
497		14-Sept-2020	Kyachiheka	7	3	No																																	5
498		14-Sept-2020	Kyachiheka	7	4	No																																	5
499		14-Sept-2020	Kyachiheka	7	5	No																																	5
500		14-Sept-2020	Kyachiheka	7	6	No																																	3
501		14-Sept-2020	Kyachiheka	7	7	No																												Guard hut	060623	203418	Baboons came yesterday but chased without destroying any crop		5
502		14-Sept-2020	Kyachiheka	7	8	No																												Guard hut	060689	203397		Log over the trench	5
503		14-Sept-2020	Rurama II	7	1	No																												Guard hut	060077	203649		Bushes cleared on one side of trench near gardens	5
504		14-Sept-2020	Rurama II	7	2	No																																	5
505		14-Sept-2020	Rurama II	7	3	No																																	5
506	NC1	14-Sept-2020	Kijonjomi	7	1	No																				Gnuts, beans, maize	20	15	059613	203704									5
507	NC2	14-Sept-2020	Kijonjomi	7	1	No																				Maize	20	50	059611	203691									5
508	NC3	14-Sept-2020	Kijonjomi	7	2	No																				Beans	40	20	059611	203642									5
509	D2	14-Sept-2020	Kijonjomi	7	3	Yes	Baboon	Beans	059763	203818		Beans uprooted and leaves eaten	2 days		3	2	6	25	REDACTED	2 weeks	45	22	990	0										Guard hut	059743	203829		Guard hut built near rock where elephants and baboons normally cross. Rock in trench.	Rock
510	D1	14-Sept-2020	Rurama II	7	4	Yes	Baboon	Beans	059809	203807		Beans leaves eaten by baboons	2 days		13	3	39	25	REDACTED	2 weeks	30	25	750	0														Temporary logs over trench	5
511		14-Sept-2020	Kijonjomi	7	5	No																																	5
512		14-Sept-2020	Kijonjomi	7	6	No																																	None
513	D6	15-Sept-2020	Nyabubale	7	1	Yes	Baboon	Yams	067071	205837		Yam leaves eaten	3 days		2	2	4	25	REDACTED	4 months	5	3	15	2															5
514	D7	15-Sept-2020	Nyabubale	7	1	Yes	Baboon	Pumpkin	067074	205836		Young pumpkins eaten by baboons	3 days		10	10	100	25	REDACTED	4 months	10	10	100	0															5
515	D5	15-Sept-2020	Nyabubale	7	1	Yes	Baboon	Cassava	067089	205848		Cassava tuber uprooted and eaten and peels in garden	3 days	4 plants	4	5	20	25	REDACTED	9 months	10	4	40	2													Elephants came out of transects but we chased (farmers said)		5
516		15-Sept-2020	Nyabubale	7	2	No																																	5
517		15-Sept-2020	Nyabubale	7	3	No																																	5
518		15-Sept-2020	Nyabubale	7	4	No																																No repair yet where the elephant destroyed	4
519		15-Sept-2020	Nyabubale	7	5	Yes	Baboon	Beans	067244	205983		Bean leaves eaten by baboons	2 days		20	7	140	25	REDACTED	2 months	35	30	1050	0															5
520		15-Sept-2020	Nyabubale	7	6	No																																Log over the trench	5
521		15-Sept-2020	Nyabubale	7	7	No																												Guard hut	067344	206037		The trench walls are breaking due to rain	4
522		15-Sept-2020	Nyabubale	7	8	No																												Guard hut	067394	206037			5
523	D3	15-Sept-2020	Nyabubale	7	9	Yes	Baboon	Beans	067426	206072		Bean leaves eaten	2 days		30	25	750	25	REDACTED	2 months	30	25	750	0															5
524	NC2	15-Sept-2020	Nyabubale	7	9	No																				Beans	25	20	067415	206055									5
525		15-Sept-2020	Nyabubale	7	10	No																																	None	3
526		15-Sept-2020	Nyabubale	7	11	No																																	4	2
527		15-Sept-2020	Nyabubale	7	12	No																																	5
528		15-Sept-2020	Nyabubale	7	13	No																																	5
529	NC1	15-Sept-2020	Nyabubale	7	14	No																							067658	206183							Farmer said the baboons use paths where they access the crops	Log over the trench	5
530	D2	15-Sept-2020	Nyabubale	7	15	Yes	Baboon	Beans	067658	206232		Bean leaves eaten	2 days		10	10	100	25	REDACTED	2 months	10	10	100	0														The same field destroyed by baboons each time we come	5
531	D1	15-Sept-2020	Nyabubale	7	15	Yes	Baboon	Sweet potato	067662	206227		Sweet potato veins uprooted and tubers eaten	2 days		20	25	500	25	REDACTED	4 months	20	25	500	0														The same field destroyed by baboons each time we visit	5
532		15-Sept-2020	Nyabubale	7	16	No																																	5
533		15-Sept-2020	Nyabubale	7	17	No																															Elephants have taken some time without coming		5
534		15-Sept-2020	Nyabubale	7	18	No																																	5
535		15-Sept-2020	Nyabubale	7	19	No																																	5
536		15-Sept-2020	Nyabubale	7	20	No																																	5
537	NC6	16-Sept-2020	Kanyasohera	7	1	No																				Beans, gnuts, maize	30	12	062128	205230									None
538	NC5	16-Sept-2020	Kanyasohera	7	1	No																				Gnuts, maize	35	40	062133	205255									None
539		16-Sept-2020	Kanyasohera	7	2	No																												Guard hut	062192	205393		Guard hut demolished because its too old	None
540		16-Sept-2020	Kanyasohera	7	3	No																																	None
541	NC4	16-Sept-2020	Kanyasohera	7	4	No																				Gnuts, beans	30	4	062323	205372									4
542	NC3	16-Sept-2020	Kanyasohera	7	4	No																				Gnuts	50	40	062301	205267				Guard hut	062307	205317			4
543		16-Sept-2020	Kanyasohera	7	5	No																																	4
544	NC2	16-Sept-2020	Kanyasohera	7	6	No																				Gnuts	30	40	062377	205304									4
545		16-Sept-2020	Kanyasohera	7	7	No																															Our children normally guard baboons		4
546		16-Sept-2020	Kanyasohera	7	8	No																																	3
547	D2	16-Sept-2020	Kanyasohera	7	9	Yes	Baboon	Beans	062521	205155		Bean leaves eaten	2 days		15	3	45	25	REDACTED	2 weeks	20	15	300	0															1
548	D1	16-Sept-2020	Kanyasohera	7	9	Yes	Baboon	Beans	062531	205147		Bean leaves eaten	2 days		8	2	16	25	REDACTED	3 weeks	30	30	900	0															1
549	NC1	16-Sept-2020	Kanyasohera	7	9	No																				Irish potatoes, beans	15	10	062520	205096									1
550		16-Sept-2020	Kanyasohera	7	10	No																																Elephants heard making noise in the park and breaking trees	5
551		16-Sept-2020	Kabucikire	7	1	No																																	None
552		16-Sept-2020	Kabucikire	7	2	No																															The baboons came 2 days back but I chased them and no crops were destroyed		None
553		16-Sept-2020	Kabucikire	7	3	No																																	None
554		16-Sept-2020	Kabucikire	7	4	No																															Baboons came but we chased before destroying crops		None
555		16-Sept-2020	Kabucikire	7	5	No																																	None
556		16-Sept-2020	Kabucikire	7	6	No																															We normally hear elephants breaking trees in the forest		None
557		16-Sept-2020	Kabucikire	7	7	No																																	None
558		16-Sept-2020	Kabucikire	7	8	No																																	None
559	?	16-Sept-2020	Kabucikire	7	9	No																				Cow peas, maize	15	10	061844	204990									None
560		16-Sept-2020	Kabucikire	7	10	No																																	None
561	NC4	16-Sept-2020	Kabucikire	7	11	No																				Beans	30	15	061770	204910								Beans planted in tea plantation	None
562	NC3	16-Sept-2020	Kabucikire	7	12	No																				Gnuts	30	20	061773	204858									None
563	NC2	16-Sept-2020	Kabucikire	7	12	No																				Beans	50	60	061779	204859								Beans planted in edible banana and coffee	None
564		21-Sept-2020	Kyachiheka	8	1	No																																	5
565		21-Sept-2020	Kyachiheka	8	2	No																																Log over the trench	5
566	NC2	21-Sept-2020	Kyachiheka	8	3	No																				Maize	35	30	060362	203334									5
567		21-Sept-2020	Kyachiheka	8	4	No																																	5
568		21-Sept-2020	Kyachiheka	8	5	No																																Log over the trench	4
569		21-Sept-2020	Kyachiheka	8	6	No																																	3
570		21-Sept-2020	Kyachiheka	8	7	No																												Guard hut	060624	203420			5
571	NC1	21-Sept-2020	Kyachiheka	8	8	No																				Maize	280	250	060624	203266				Guard hut	060699	203398		Goes up to transect 7; log over trench	5
572	D2	21-Sept-2020	Rurama II	8	1	Yes	Baboon	Beans	060074	203640		Bean leaves eaten	4 days		27	20	540	25	REDACTED	1 month	70	50	3500	0															5
573	D1	21-Sept-2020	Rurama II	8	1	Yes	Baboon	Maize	060042	203625		Young maize uprooted and eaten	4 days		5	3	15	25	REDACTED	1 month	35	35	1225	0															4
574		21-Sept-2020	Rurama II	8	2	No																																	5
575		21-Sept-2020	Rurama II	8	3	No																																	4
576		21-Sept-2020	Kijonjomi	8	1	No																																	5
577		21-Sept-2020	Kijonjomi	8	2	No																																	5
578	NC2	21-Sept-2020	Kijonjomi	8	3	No																																	5
579	NC1	21-Sept-2020	Kijonjomi	8	3	No																				Millet	15	10	059744	203829				Guard hut	059747	203829		Children guarding; rock in trench	Rock
580	NC3	21-Sept-2020	Kijonjomi	8	4	No																				Beans, maize	30	30	059693	203627									5
581		21-Sept-2020	Kijonjomi	8	5	No																																	4
582		21-Sept-2020	Kijonjomi	8	6	No																															Chased away baboons two days back		None
583		22-Sept-2020	Nyabubale	8	1	No																																	3
584		22-Sept-2020	Nyabubale	8	2	No																																	3
585		22-Sept-2020	Nyabubale	8	3	No																																	3
586		22-Sept-2020	Nyabubale	8	4	No																																	4
587		22-Sept-2020	Nyabubale	8	5	No																																	5
588		22-Sept-2020	Nyabubale	8	6	No																																Log over the trench	5
589		22-Sept-2020	Nyabubale	8	7	No																												Guard hut	067349	206039		Children guarding	5
590	NC8	22-Sept-2020	Nyabubale	8	8	No																				Sweet potato, maize	30	20	067408	205994				Guard hut	067398	206041			5
591		22-Sept-2020	Nyabubale	8	9	No																																	5
592		22-Sept-2020	Nyabubale	8	10	No																																	None	3
593	NC7	22-Sept-2020	Nyabubale	8	11	No																				Irish potato	20	12	067543	206053									4	2
594	D6	22-Sept-2020	Nyabubale	8	11	Yes	Baboon	Sweet potato	067545	206068		Veins uprooted, potatoes eaten	5 days		15	10	150	25	REDACTED	3 months	120	30	3600	0															4	2
595	NC6	22-Sept-2020	Nyabubale	8	11	No																				Irish potatoes	35	20	067551	206077									4	2
596		22-Sept-2020	Nyabubale	8	12	No																																	5
597	D5	22-Sept-2020	Nyabubale	8	13	Yes	Baboon	Sweet potato	067595	206184		Sweet potato eaten	5 days	6 mounds	7	4	28	50	REDACTED	3.5 months	25	10	250	0															5
598	D4	22-Sept-2020	Nyabubale	8	14	Yes	Baboon	Cassava	067620	206188		Plant uprooted and tubers eaten	5 days	7 plants	10	7	70		REDACTED	8 months	35	25	875	15															5
599	D3	22-Sept-2020	Nyabubale	8	14	Yes	Baboon	Irish potato	067627	206194		Irish potatoes uprooted and eaten	5 days		7	4	28	25	REDACTED	2.5 months	30	30	900	0														Log over the trench	5
600		22-Sept-2020	Nyabubale	8	15	No																												Snare	067678	206229			5
601		22-Sept-2020	Nyabubale	8	15	No																												Snare	067663	206239			5
602		22-Sept-2020	Nyabubale	8	15	No																												Snare	067649	206238		Log over the trench	5
603		22-Sept-2020	Nyabubale	8	15	No																												Snare	067679	206248			5
604	D2	22-Sept-2020	Nyabubale	8	15	Yes	Baboon	Sweet potato	067673	206228		Veins uprooted, potatoes eaten	5 days		25	20	500	25	REDACTED	4 months	25	20	500	0															5
605	NC5	22-Sept-2020	Nyabubale	8	16	Yes	Baboon	Sweet potato	067679	206302		Veins uprooted, potatoes eaten	5 days	26 mounds	12	10	120	25	REDACTED	3 months	45	25	1125	0		Beans	15	15	067634	206226				Snare	070146	206481			5
606	D1	22-Sept-2020	Nyabubale	8	16	No																																	5
607	NC4	22-Sept-2020	Nyabubale	8	16	No																				Tomatoes	12	10	067795	206204									5
608	NC3	22-Sept-2020	Nyabubale	8	16	No																				Tomatoes	5	5	067787	206152									5
609	NC2	22-Sept-2020	Nyabubale	8	16	No																				Irish potato	20	10	067783	206147									5
610	NC1	22-Sept-2020	Nyabubale	8	16	No																				Beans	30	15	067781	206115									5
611		22-Sept-2020	Nyabubale	8	17	No																																	5
612		22-Sept-2020	Nyabubale	8	18	No																																	5
613		22-Sept-2020	Nyabubale	8	19	No																																	5
614		22-Sept-2020	Nyabubale	8	20	No																																	5
615	NC1	23-Sept-2020	Kanyasohera	8	1	No																				Gnuts	65	25	062125	205207									None
616	NC2	23-Sept-2020	Kanyasohera	8	1	No																				Gnuts	75	30	062131	205343									None
617		23-Sept-2020	Kanyasohera	8	2	No																												Guard hut	062187	205398		Guard hut demolished	None
618		23-Sept-2020	Kanyasohera	8	2	No																												Scarecrow	062200	205379			None
619	NC2	23-Sept-2020	Kanyasohera	8	2	No																				Gnuts	35	25	062190	205196									None
620	NC3	23-Sept-2020	Kanyasohera	8	2	No																				Sweet potato	20	15	062194	205194									None
621		23-Sept-2020	Kanyasohera	8	3	No																																	None
622	D1	23-Sept-2020	Kanyasohera	8	4	Yes	Elephant	Bean	062318	205330		Elephants stomped on beans	5 days		30	20	600	25	REDACTED	3 weeks	55	30	1650	0										Guard hut	062305	205319			4
623	NC4	23-Sept-2020	Kanyasohera	8	5	No																				Gnuts	50	35	062343	205347									4
624	NC5	23-Sept-2020	Kanyasohera	8	5	No																				Gnuts	45	30	062343	205312									4
625	D2	23-Sept-2020	Kanyasohera	8	6	Yes	Baboon	Bean	062394	205324		Bean leaves eaten	1 day		25	2	50	25	REDACTED	1 month	45	30	1350	0															4
626	D3	23-Sept-2020	Kanyasohera	8	7	Yes	Elephant	Bean	062417	205317		Elephants stomped on beans	5 days		30	2	60	25	REDACTED	1 month	45	30	1350	0															4
627	D4	23-Sept-2020	Kanyasohera	8	7	Yes	Baboon	Irish potato	062428	205305		Irish potatoes uprooted and eaten	1 day		8	1	8	25	REDACTED	1 month	15	8	120	0															4
628	D5	23-Sept-2020	Kanyasohera	8	7	Yes	Baboon	Bean	062430	205301		Bean leaves eaten	1 day		4	4	16	25	REDACTED	1 month	10	30	300	0															4
629	D6	23-Sept-2020	Kanyasohera	8	7	Yes	Baboon	Bean	062435	205290		Bean leaves eaten	1 day		7	5	35	25	REDACTED	1 month	10	30	300	0															4
630	D7	23-Sept-2020	Kanyasohera	8	7	Yes	Baboon	Bean	062434	205284		Bean leaves eaten	1 day		4	3	12	25	REDACTED	1 month	30	12	360	0															1
631		23-Sept-2020	Kanyasohera	8	8	No																																	3
632	D8	23-Sept-2020	Kanyasohera	8	9	Yes	Elephant	Banana	062549	205143		Banana stem eaten	5 days		2	2	4	50	REDACTED	2 years	30	25	750	0															1
633	D9	23-Sept-2020	Kanyasohera	8	9	Yes	Elephant	Beans	062550	205147		Elephants stomped on beans	5 days		6	4	24	25	REDACTED	1 month	20	20	400	0														Same field was damaged previously	1
634	D10	23-Sept-2020	Kanyasohera	8	10	Yes	Baboon	Cassava	062568	205094		Cassava plants uprooted and eaten	3 days		1	1	1	25	REDACTED	1 year	10	10	100	4														Same field was damaged previously	5
635	D11	23-Sept-2020	Kanyasohera	8	10	Yes	Baboon	Sweet potato	062591	205056		Veins uprooted, potatoes eaten	1 day	47 mounds	17	15	255	25	REDACTED	4 months	35	20	700	0															5
636	D12	23-Sept-2020	Kanyasohera	8	10	Yes	Baboon	Cassava	062595	205052		Cassava uprooted and eaten	1 day	One plant	1	1	1	100	REDACTED	7 months	35	20	700	8														Same field was damaged previously	5
637		23-Sept-2020	Kabucikire	8	1	No																																	None
638		23-Sept-2020	Kabucikire	8	2	No																																	None
639		23-Sept-2020	Kabucikire	8	3	No																																	None
640		23-Sept-2020	Kabucikire	8	4	No																																	None
641	NC1	23-Sept-2020	Kabucikire	8	5	No																				Gnuts	20	20	061848	205214									None
642	NC2	23-Sept-2020	Kabucikire	8	5	No																				Beans, gnuts	15	13	061877	205202									None
643	D1	23-Sept-2020	Kabucikire	8	6	No																																	None
644	NC3	23-Sept-2020	Kabucikire	8	7	Yes	Baboon	Beans	061687	205065		Bean leaves eaten	2 days		20	15	300	25	REDACTED	1 month	25	20	500	0															None
645		23-Sept-2020	Kabucikire	8	8	No																				Sweet potatoes	15	5	061726	205051									None
646	NC4	23-Sept-2020	Kabucikire	8	8	No																				Beans	40	20	061719	205062									None
647		23-Sept-2020	Kabucikire	8	9	No																																	None
648	NC5	23-Sept-2020	Kabucikire	8	10	No																				Irish potato	35	20	061805	204949									None
649		23-Sept-2020	Kabucikire	8	11	No																																	None
650	NC5?	23-Sept-2020	Kabucikire	8	12	No																				Gnuts	35	25	061746	204850									None
651	NC1	28-Sept-2020	Kijonjomi	9	1	No																				Gnuts, maize, beans	30	15	059617	203723									5
652		28-Sept-2020	Kijonjomi	9	2	No																												Guard hut	059737	203828			5
653		28-Sept-2020	Kijonjomi	9	3	No																																	Rock
654		28-Sept-2020	Kijonjomi	9	4	No																																	4
655		28-Sept-2020	Kijonjomi	9	5	No																																	4
656		28-Sept-2020	Kijonjomi	9	6	No																																	None
657		28-Sept-2020	Rurama II	9	1	No																												Guard hut	060064	203642		Found child guarding baboons in a hut	4
658		28-Sept-2020	Rurama II	9	2	No																																Sides of trench breaking down due to rain	4
659		28-Sept-2020	Rurama II	9	3	No																																	5
660		28-Sept-2020	Kyachiheka	9	1	No																																	5
661		28-Sept-2020	Kyachiheka	9	2	No																				Beans	50	15	060412	203494								Beans planted in young tea plantation; log over trench	5
662		28-Sept-2020	Kyachiheka	9	3	No																																	5
663		28-Sept-2020	Kyachiheka	9	4	No																																	5
664		28-Sept-2020	Kyachiheka	9	5	No																																Log over the trench	4
665		28-Sept-2020	Kyachiheka	9	6	No																																	3
666	NC1	28-Sept-2020	Kyachiheka	9	7	No																				Soy beans, maize	12	7	060630	203344				Guard hut	060621	203421	Elephants came near the trench but chased back 1 day ago		5
667	NC2	28-Sept-2020	Kyachiheka	9	8	No																				Gnuts	30	30	060644	203357				Guard hut	060689	203395		Log over trench for people to cross into the park	5
668	D21	29-Sept-2020	Nyabubale	9	1	Yes	Baboon	Cassava	067076	205836		Cassava uprooted, tubers eaten	2 days	2 plants	4	4	16	100	REDACTED	8 months	20	15	300	5															5
669	D20	29-Sept-2020	Nyabubale	9	1	Yes	Baboon	Pumpkin	067070	205838		Pumpkin eaten	2 days	7 pumpkins	12	12	144		REDACTED	5 months	12	12	144	0															5
670		29-Sept-2020	Nyabubale	9	2	No																																	5
671		29-Sept-2020	Nyabubale	9	3	No																																	3
672		29-Sept-2020	Nyabubale	9	4	No																																	4
673		29-Sept-2020	Nyabubale	9	5	No																																	5
674	D17	29-Sept-2020	Nyabubale	9	6	Yes	Baboon	Bean	067313	206027		Beans eaten	4 days		7	4	28	25	REDACTED	2.5 months	40	20	800	0															4
675	D18	29-Sept-2020	Nyabubale	9	6	Yes	Baboon	Maize	067241	206005		Maize stems eaten	4 days	4 plants	15	5	75	100	REDACTED	2.5 months	40	10	400	0															4
676	D19	29-Sept-2020	Nyabubale	9	6	Yes	Baboon	Bean	067282	206002		Beans eaten	4 days		17	4	68	25	REDACTED	2.5 months	40	10	400	0														Log over the trench	4
677	D16	29-Sept-2020	Nyabubale	9	6	Yes	Baboon	Maize	067312	206029		Maize stems eaten	4 days	5 plants	5	5	25	100	REDACTED	2.5 months	40	20	800	0															4
678	D15	29-Sept-2020	Nyabubale	9	7	Yes	Baboon	Sweet potato	067415	205958		Veins uprooted, potatoes eaten	4 days		10	5	50	25	REDACTED	3.5 months	20	15	300	0										Guard hut	067349	206039		Children guarding	5
679		29-Sept-2020	Nyabubale	9	8	No																												Guard hut	067392	206042			5
680	D13	29-Sept-2020	Nyabubale	9	9	Yes	Baboon	Bean	067417	206068		Beans eaten	4 days		30	30	900	25	REDACTED	3 months	30	30	900	0															5
681	D14	29-Sept-2020	Nyabubale	9	9	Yes	Baboon	Bean	067409	206044		Beans eaten	4 days		12	8	96	25	REDACTED	1.5 months	30	10	300	0															5
682		29-Sept-2020	Nyabubale	9	10	No																																	None	3
683	D12	29-Sept-2020	Nyabubale	9	11	Yes	Baboon	Sweet potato	067543	206077		Veins uprooted, potatoes eaten	1 day		7	4	28	25	REDACTED		120	30	3600	0															4	2
684	D11	29-Sept-2020	Nyabubale	9	11	Yes	Baboon	Bean	067550	206085		Beans eaten	5 days		5	5	25	50	REDACTED	1.5 months	20	5	100	0															4	2
685	D10	29-Sept-2020	Nyabubale	9	12	Yes	Baboon	Sweet potato	067567	206134		Veins uprooted, potatoes eaten	3 days		10	10	100	25	REDACTED	4 months	35	25	875	0															5
686	D9	29-Sept-2020	Nyabubale	9	12	Yes	Baboon	Bean	067558	206149		Beans eaten	3 days		4	4	15	16	REDACTED	2 months	15	20	300	0															5
687	D8	29-Sept-2020	Nyabubale	9	12	Yes	Baboon	Bean	067541	206160		Beans eaten	3 days		6	4	24	25	REDACTED	2 months	30	20	600	0															5
688	D7	29-Sept-2020	Nyabubale	9	13	Yes	Baboon	Sweet potato	067604	206182		Veins uprooted, potatoes eaten	3 days		8	6	48	50	REDACTED	4 months	20	10	200	0															5
689	D4	29-Sept-2020	Nyabubale	9	14	Yes	Baboon	Irish potato	067636	206209		Uprooted and eaten	3 days	1 mound	1	1	1	50	REDACTED	2.5 months	25	12	300	0															5
690	D5	29-Sept-2020	Nyabubale	9	14	Yes	Baboon	Cassava	067620	206214		Plant uprooted, tubers eaten	3 days	6 plants	12	10	120	100	REDACTED	8 months	30	15	450	0															5
691	D6	29-Sept-2020	Nyabubale	9	14	Yes	Baboon	Irish potato	067614	206187		Uprooted and eaten	3 days	1 plant	1	1	1	100	REDACTED	3 months	30	30	900	0															5
692	D3	29-Sept-2020	Nyabubale	9	14	Yes	Baboon	Maize	067636	206208		Maize stem eaten	3 days		10	6	60	50	REDACTED	2.5 months	25	12	300	0														Log over the trench	5
693	D2	29-Sept-2020	Nyabubale	9	15	Yes	Baboon	Bean	067662	206241		Beans eaten	1 day		10	10	100	25	REDACTED	2.5 months	10	10	100	0							Snare	067677	206230						5
694	D1	29-Sept-2020	Nyabubale	9	15	Yes	Baboon	Sweet potato	067668	206230		Veins uprooted, potatoes eaten	1 day		20	20	400	25	REDACTED	4 months	20	20	400	0							Snare	067650	206241						5
695	NC1	29-Sept-2020	Nyabubale	9	15	No																				Beans	20	15	067799	206189	Snare	067680	206251					Beans planted in old EBA plantation	5
696		29-Sept-2020	Nyabubale	9	15	No																									Snare	067665	206241						5
697		29-Sept-2020	Nyabubale	9	15	No																									Snare	067661	206241						5
698		29-Sept-2020	Nyabubale	9	16	No																																	5
699		29-Sept-2020	Nyabubale	9	17	No																																	5
700		29-Sept-2020	Nyabubale	9	18	No																																	5
701		29-Sept-2020	Nyabubale	9	19	No																																	5
702		29-Sept-2020	Nyabubale	9	20	No																																	5
703		30-Sept-2020	Kabucikire	9	1	No																																	None
704		30-Sept-2020	Kabucikire	9	2	No																															Farmer said baboons & elephants have spent some days without coming		None
705		30-Sept-2020	Kabucikire	9	3	No																																	None
706		30-Sept-2020	Kabucikire	9	4	No																																	None
707		30-Sept-2020	Kabucikire	9	5	No																																	None
708		30-Sept-2020	Kabucikire	9	6	No																																	None
709	NC1	30-Sept-2020	Kabucikire	9	7	No																				Irish potato	35	35	061802	205100									None
710	NC2	30-Sept-2020	Kabucikire	9	7	No																				Irish potato, bean	36	20	061692	205076							I have not seen any baboon or elephants these days		None
711	NC7	30-Sept-2020	Kabucikire	9	7	No																				Millet	20	20	061896	205091								Millet planted in old cassava garden	None
712	NC6	30-Sept-2020	Kabucikire	9	8	No																				Gnuts, cassava, maize	35	20	061884	205054								Planted in EBA plantation	None
713	NC4	30-Sept-2020	Kabucikire	9	9	No																				Beans	20	15	061837	205034								Beans planted in EBA plantation	None
714	NC5	30-Sept-2020	Kabucikire	9	9	No																				Beans, maize, cassava	25	15	061860	205017									None
715	NC3	30-Sept-2020	Kabucikire	9	10	No																				Sweet potato	8	10	061826	204956									None
716		30-Sept-2020	Kabucikire	9	11	No																																	None
717	D1	30-Sept-2020	Kabucikire	9	12	Yes	Baboon	Sweet potato	061660	204843		8 mounds	5 days	Potato veins uprooted, tubers eaten	4	4	16	25	REDACTED	4 months	25	4	100	0													Only one baboon came when it was raining		None
718	NC1	30-Sept-2020	Kanyasohera	9	1	No																				Gnuts, maize, cow peas	20	15	062124	205233							Our children normally guard crops the whole day		None
719	D1	30-Sept-2020	Kanyasohera	9	2	Yes	Baboon	Bean	062222	205413			4 days	Beans and leaves eaten, remains left in garden	10	5	50	25	REDACTED	2.5 months	35	20	700	0															None
720	NC2	30-Sept-2020	Kanyasohera	9	2	No																				Sweet potato	10	15	062195	205300								Scare crows removed from gardens; found children guarding bean gardens	None
721	D2	30-Sept-2020	Kanyasohera	9	2	Yes	Baboon	Irish potato	062204	205295		6 mounds	4 days	Potato veins uprooted and tubers eaten	5	2	10	25	REDACTED	5 months	10	6	60	2														Garden partly harvested	None
722		30-Sept-2020	Kanyasohera	9	3	No																																	None
723	D3	30-Sept-2020	Kanyasohera	9	4	Yes	Baboon	Bean	062323	205340			4 days	Bean leaves eaten and foot prints in garden	1	3	3	25	REDACTED	3 weeks	20	20	400	0										Guard hut	062306	205320	Baboons chased before destroying much		4
724		30-Sept-2020	Kanyasohera	9	5	No																																	4
725	NC3	30-Sept-2020	Kanyasohera	9	6	No																				Gnuts	20	30	062408	205264								Gnuts planted in coffee plantation	4
726	NC4	30-Sept-2020	Kanyasohera	9	6	No																				Gnuts			062392	205268									4
727		30-Sept-2020	Kanyasohera	9	7	No																																Found children guarding gardens against baboons	4
728	NC5	30-Sept-2020	Kanyasohera	9	8	No																				Irish potato, beans	25	10	062491	205210							We normally hear elephants breaking trees in the park everyday		3
729	NC6	30-Sept-2020	Kanyasohera	9	8	No																				Gnuts, beans	20	10	062483	205191									3
730		30-Sept-2020	Kanyasohera	9	9	No																																	1
731		30-Sept-2020	Kanyasohera	9	10	No																																	5
732		2020-10-05	Kijonjomi	10	1	No																												Guard hut	059673	203855			5
733		2020-10-05	Kijonjomi	10	2	No																																	5
734		2020-10-05	Kijonjomi	10	3	No																												Guard hut	059739	203832			Rock
735		2020-10-05	Kijonjomi	10	4	No																																	4
736		2020-10-05	Kijonjomi	10	5	No																																	4
737		2020-10-05	Kijonjomi	10	6	No																																	None
738	NC1	2020-10-05	Rurama II	10	1	No																				Bn, gnuts, maize	45	40	059893	203556				Guard hut	060074	203649		Children guarding	3
739		2020-10-05	Rurama II	10	2	No																																	4
740		2020-10-05	Rurama II	10	3	No																																	4
741	NC2	2020-10-05	Kyachiheka	10	1	No																				Bn, mz, gnuts	45	30	060251	203246								Log over the trench	5
742	D1	2020-10-05	Kyachiheka	10	2	Yes	Baboon	Sweet potato	060324	203374		Veins uprooted, potatoes eaten	1 day	13 mounds	10	4	40	25	REDACTED	4 months	25	20	500	0														Same field was damaged previously	5
743		2020-10-05	Kyachiheka	10	3	No																																	5
744		2020-10-05	Kyachiheka	10	4	No																																	5
745		2020-10-05	Kyachiheka	10	5	No																																	4
746	NC1	2020-10-05	Kyachiheka	10	6	No																				Apples	30	20	060514	203341				Dog guarding	060526	203356		Trench damaged, not yet worked on	3
747		2020-10-05	Kyachiheka	10	7	No																																Trench cleared by slashing on transect 7 and 6	4
748		2020-10-05	Kyachiheka	10	8	No																																Guard hut demolished	5
749		2020-10-06	Kanyasohera	10	1	No																																	None
750		2020-10-06	Kanyasohera	10	2	No																																	None
751		2020-10-06	Kanyasohera	10	3	No																																	None
752		2020-10-06	Kanyasohera	10	4	No																												Guard hut	062335	205338			4
753		2020-10-06	Kanyasohera	10	5	No																																	4
754	D1	2020-10-06	Kanyasohera	10	6	Yes	Baboon	Beans	062394	205323		Bean eaten	2 days		15	10	150	25	REDACTED	2 months	50	40	2000	0															4
755	D2	2020-10-06	Kanyasohera	10	6	Yes	Baboon	Beans	062420	205320		Bean eaten	2 days		5	5	25	25	REDACTED	2 months	12	7	84	0														Same field was previously damaged	4
756	D3	2020-10-06	Kanyasohera	10	7	Yes	Baboon	Beans	062429	205298		Bean eaten	2 days		10	7	70	25	REDACTED	2 months	10	30	300	0													Damage happened when it was raining	Same field was previously damaged	4
757	D4	2020-10-06	Kanyasohera	10	7	Yes	Baboon	Beans	062433	205290		Bean eaten	2 days		10	10	100	25	REDACTED	2 months	10	30	300	0														Same field was previously damaged	4
758	D5	2020-10-06	Kanyasohera	10	7	Yes	Baboon	Beans	062441	205280		Bean eaten	2 days		10	8	80	25	REDACTED	2 months	30	12	360	0															4
759		2020-10-06	Kanyasohera	10	8	No																																	3
760		2020-10-06	Kanyasohera	10	9	No																																	1
761	D6	2020-10-06	Kanyasohera	10	10	Yes	Baboon	Cassava	062574	205099		Cassava uprooted, tubers eaten	1 day	2 plants	2	2	4		REDACTED	1 year	15	10	150	0															5
762	D7	2020-10-06	Kanyasohera	10	10	Yes	Baboon	Cassava	062591	205088		Cassava uprooted, tubers eaten	1 day	1 plant	1	1	1		REDACTED	6 month	35	20	700	0															5
763	D8	2020-10-06	Kanyasohera	10	10	Yes	Baboon	Sweet potato	062588	205052		Veins uprooted, tubers eaten	1 day	12 mounds	20	10	200		REDACTED	4 months	35	15	525	0															5
764		2020-10-07	Nyabubale	10	1	No																																	5
765		2020-10-07	Nyabubale	10	2	No																																	5
766		2020-10-07	Nyabubale	10	3	No																																	5
767		2020-10-07	Nyabubale	10	4	No																																	4
768		2020-10-07	Nyabubale	10	5	No																																	5
769		2020-10-07	Nyabubale	10	6	No																																Log over the trench	4
770		2020-10-07	Nyabubale	10	7	No																												Guard hut	067349	206036			5
771		2020-10-07	Nyabubale	10	8	No																																Guard hut demolished	5
772		2020-10-07	Nyabubale	10	9	No																																	5
773		2020-10-07	Nyabubale	10	10	No																																	None	4
774		2020-10-07	Nyabubale	10	11	No																																	4	2
775		2020-10-07	Nyabubale	10	12	No																																	5
776		2020-10-07	Nyabubale	10	13	No																																	5
777		2020-10-07	Nyabubale	10	14	No																																	5
778		2020-10-07	Nyabubale	10	15	No																									Snare	067665	206242					Brush around trench slashed from transect 15 - 20	5
779		2020-10-07	Nyabubale	10	15	No																									Snare	067651	206235					Brush around trench slashed from transect 15 - 20	5
780		2020-10-07	Nyabubale	10	15	No																									Snare	067645	206236					Brush around trench slashed from transect 15 - 20	5
781		2020-10-07	Nyabubale	10	15	No																									Snare	067683	206245					Brush around trench slashed from transect 15 - 20	5
782		2020-10-07	Nyabubale	10	16	No																																Brush around trench slashed from transect 15 - 20	5
783		2020-10-07	Nyabubale	10	17	No																																Brush around trench slashed from transect 15 - 20	5
784		2020-10-07	Nyabubale	10	18	No																																Brush around trench slashed from transect 15 - 20	5
785		2020-10-07	Nyabubale	10	19	No																																Brush around trench slashed from transect 15 - 20	5
786		2020-10-07	Nyabubale	10	20	No																																Brush around trench slashed from transect 15 - 20	5
787		2020-10-12	Kijonjomi	11	1	No																												Guard hut	059668	203861		Monkeys seen in eucalyptus trees in tihs transect and heard th dog barking at monkeys in the park	5
788	NC1	2020-10-12	Kijonjomi	11	2	No																				Beans, maize	30	25	059662	203705									5
789	D4	2020-10-12	Kijonjomi	11	3	Yes	Baboon	Beans	059746	203824		Bean leaves eaten by baboons	5 days		5	5	25	25	REDACTED	1.5 month	50	25	1250	0										Guard hut	059745	203830			Rock
790		2020-10-12	Kijonjomi	11	4	No																																	4
791	D3	2020-10-12	Kijonjomi	11	5	Yes	Baboon	Sweet potato	059791	203674		Sweet potato veins uprooted and tubers eaten	4 days		5	6	30	25	REDACTED	4 month	30	12	360	0															4
792	D2	2020-10-12	Kijonjomi	11	6	Yes	Baboon	Cassava	059834	203643		Cassava tubers uprooted, eaten, peelings in garden	0 day		8	10	80	25	REDACTED	10 month	25	15	375	0															4
793	D1	2020-10-12	Kijonjomi	11	6	Yes	Baboon	Maize	059833	203669		Maize combs eaten by baboons	0 day		15	10	150	25	REDACTED	3 month	60	40	2400	0														Baboons seen running in this transect	None
794		2020-10-12	Rurama II	11	1	No																												Guard hut	060074	203645			3
795		2020-10-12	Rurama II	11	2	No																																	4
796		2020-10-12	Rurama II	11	3	No																																	4
797		2020-10-12	Kyachiheka	11	1	No																																	5
798		2020-10-12	Kyachiheka	11	2	No																																	5
799		2020-10-12	Kyachiheka	11	3	No																																Grasses cover the trench	4
800		2020-10-12	Kyachiheka	11	4	No																																Grasses over the trench	4
801		2020-10-12	Kyachiheka	11	5	No																																Log over the trench	4
802		2020-10-12	Kyachiheka	11	6	No																																	4
803		2020-10-12	Kyachiheka	11	7	No																												Guard hut	060627	203419			5
804		2020-10-12	Kyachiheka	11	8	No																															Baboons and elephants have not come yet	Log over the trench	5
805		2020-10-13	Nyabubale	11	1	No																																	5
806		2020-10-13	Nyabubale	11	2	No																																	5
807		2020-10-13	Nyabubale	11	3	No																																	5
808		2020-10-13	Nyabubale	11	4	No																																	4
809	D15	2020-10-13	Nyabubale	11	5	Yes	Baboon	Irish potato	067281	206006		Irish stems uprooted, tubers eaten	2 days		5	12	60	25	REDACTED	2 month	8	15	120	1															4
810	D14	2020-10-13	Nyabubale	11	6	Yes	Baboon	Maize	067282	206005		Maize combs eaten by baboons	2 days		30	10	300	75	REDACTED	3 month	30	10	300	0															4
811	D13	2020-10-13	Nyabubale	11	6	Yes	Baboon	Maize	067301	206007		Maize combs eaten by baboons	2 days		12	10	120	50	REDACTED	3 month	25	12	300	0														Log over the trench	4
812	D12	2020-10-13	Nyabubale	11	7	Yes	Baboon	Maize	067332	206018		Maize combs eaten and combes seen in garden	2 days		10	30	300	25	REDACTED	3 month	12	35	420	0										Guard hut	067090	206152		Children found guarding gardens against baboons	4
813	D11	2020-10-13	Nyabubale	11	8	Yes	Baboon	Bean	067353	206080		Bean leaves eaten	2 days		10	8	80	25	REDACTED	1 month	25	15	375	0														Baboons heard at the edge of the park making noise	5
814	D10	2020-10-13	Nyabubale	11	8	Yes	Baboon	Maize	067292	206018		Maize stalks and leaves eaten	2 days		20	20	400	25	REDACTED	2 month	70	20	1400	2															5
815	D7	2020-10-13	Nyabubale	11	8	Yes	Baboon	Irish potato	067399	206057		Irish potato uprooted and tubers eaten	2 days		10	8	80	50	REDACTED	2 month	10	15	150	0															5
816	D8	2020-10-13	Nyabubale	11	8	Yes	Baboon	Bean	067400	206060		Bean eaten in pods by baboon	2 days		4	8	32	25	REDACTED	2.5 month	15	10	150	0														Found owner weeding while guarding	5
817	D9	2020-10-13	Nyabubale	11	8	Yes	Baboon	Irish potato	067372	206041		Irish potatos uprooted, tubers eaten	2 days		70	20	1400	25	REDACTED	2 month	70	20	1400	0															5
818	D6	2020-10-13	Nyabubale	11	8	Yes	Baboon	Bean	067409	206040		Bean leaves eaten	2 days		15	6	90	25	REDACTED	1.5 month	20	10	200	2													The baboons came after the children left guarding		5
819	D5	2020-10-13	Nyabubale	11	8	Yes	Baboon	Bean	067422	206049		Bean leaves eaten	2 days		8	12	96	25	REDACTED	1 month	20	15	300	0															5
820	D4	2020-10-13	Nyabubale	11	9	Yes	Baboon	Bean	067454	206052		Bean leaves eaten	2 days		15	10	150	25	REDACTED	2 month	20	15	300	0															5
821	D3	2020-10-13	Nyabubale	11	9	Yes	Baboon	Maize	067458	206057		Maize stalks eaten by baboons	2 days		10	12	120	25	REDACTED	2 month	120	20	2400	0		Beans	35	15	067463	206051									5
822		2020-10-13	Nyabubale	11	10	No																																	None	4
823		2020-10-13	Nyabubale	11	11	No																																	3	4
824	D2	2020-10-13	Nyabubale	11	12	Yes	Baboon	Bean	067533	206175		Beans eaten by baboon	2 days		30	25	750	50	REDACTED	2.5 month	30	25	750	0															5
825	D1	2020-10-13	Nyabubale	11	12	Yes	Baboon	Sweet potato	067565	206139		Sweet potato veins uprooted and tubers eaten	2 days		12	8	96	25	REDACTED	4 month	35	20	700	0															5
826	NC1	2020-10-13	Nyabubale	11	13	No																				Sweet potato	8	12	067585	206155									5
827		2020-10-13	Nyabubale	11	14	No																												Scare crow	067640	206214		Log over the trench	5
828		2020-10-13	Nyabubale	11	15	No																												Snare	067653	206235			5
829		2020-10-13	Nyabubale	11	15	No																												Snare	067654	206249		Bushes cleared over the trench	5
830		2020-10-13	Nyabubale	11	15	No																												Snare	067680	206255		Some snares removed	5
831		2020-10-13	Nyabubale	11	16	No																																	5
832		2020-10-13	Nyabubale	11	17	No																																	5
833		2020-10-13	Nyabubale	11	18	No																																	5
834		2020-10-13	Nyabubale	11	19	No																																	5
835		2020-10-13	Nyabubale	11	20	No																																	5
836		2020-10-14	Kanyasohera	11	1	No																																	None
837		2020-10-14	Kanyasohera	11	2	No																																	None
838		2020-10-14	Kanyasohera	11	3	No																																	None
839		2020-10-14	Kanyasohera	11	4	No																												Guard hut	062298	205326			3
840	NC1	2020-10-14	Kanyasohera	11	5	No																				Ground nuts	40	35	062308	205317									4
841		2020-10-14	Kanyasohera	11	6	No																																	4
842		2020-10-14	Kanyasohera	11	7	No																												Guard hut	062444	205288			4
843		2020-10-14	Kanyasohera	11	8	No																																	4
844		2020-10-14	Kanyasohera	11	9	No																																	1
845		2020-10-14	Kanyasohera	11	10	No																																	5
846		2020-10-14	Kabucikire	11	1	No																																	None
847		2020-10-14	Kabucikire	11	2	No																																	None
848		2020-10-14	Kabucikire	11	3	No																																	None
849		2020-10-14	Kabucikire	11	4	No																																	None
850		2020-10-14	Kabucikire	11	5	No																																	None
851		2020-10-14	Kabucikire	11	6	No																																	None
852		2020-10-14	Kabucikire	11	7	No																																	None
853		2020-10-14	Kabucikire	11	8	No																																	None
854		2020-10-14	Kabucikire	11	9	No																																	None
855		2020-10-14	Kabucikire	11	10	No																																	None
856		2020-10-14	Kabucikire	11	11	No																																	None
857		2020-10-14	Kabucikire	11	12	No																																Chased away baboons	None
858		2020-10-19	Kijonjomi	12	1	No																												Guard hut	059675	203859			5
859		2020-10-19	Kijonjomi	12	2	No																												Guard hut	059745	203832			5
860		2020-10-19	Kijonjomi	12	3	No																																	Rock
861		2020-10-19	Kijonjomi	12	4	No																																	4
862		2020-10-19	Kijonjomi	12	5	No																																	4
863		2020-10-19	Kijonjomi	12	6	No																																	None
864		2020-10-19	Rurama II	12	1	No																												Guard hut	060076	203650	Baboons came but they were chased before they made any damage	Temporary log	3
865		2020-10-19	Rurama II	12	2	No																																	4
866		2020-10-19	Rurama II	12	3	No																																	4
867		2020-10-19	Kyachiheka	12	1	No																																Log over the trench	5
868		2020-10-19	Kyachiheka	12	2	No																																	5
869		2020-10-19	Kyachiheka	12	3	No																															No baboons for a while		5
870		2020-10-19	Kyachiheka	12	4	No																																Bushy trench	4
871		2020-10-19	Kyachiheka	12	5	No																																Log over the trench recently used to cross	4
872		2020-10-19	Kyachiheka	12	6	No																																	3
873		2020-10-19	Kyachiheka	12	7	No																												Guard hut	060621	203425			5
874		2020-10-19	Kyachiheka	12	8	No																																Log over the trench	5
875		2020-10-20	Nyabubale	12	1	No																																	5
876		2020-10-20	Nyabubale	12	2	No																																	5
877		2020-10-20	Nyabubale	12	3	No																																Grass has accumulated over the trench	5
878		2020-10-20	Nyabubale	12	4	No																																	4
879		2020-10-20	Nyabubale	12	5	No																																	4
880		2020-10-20	Nyabubale	12	6	No																																	4
881		2020-10-20	Nyabubale	12	7	No																				Sweet potato	4	7	067412	205948				Guard hut	067353	206039		The walls of the trench are breaking	4
882		2020-10-20	Nyabubale	12	8	No																																	5
883	NC1	2020-10-20	Nyabubale	12	9	No																				Beans, irish potato	35	25	067457	205985									5
884		2020-10-20	Nyabubale	12	10	No																																	None	4
885		2020-10-20	Nyabubale	12	11	No																																	3	3
886		2020-10-20	Nyabubale	12	12	No																																	5
887		2020-10-20	Nyabubale	12	13	No																																	5
888	D2	2020-10-20	Nyabubale	12	14	Yes	Baboon	Maize	067620	206189		Maize combes broken and eaten	5 days		15	10	150	25	REDACTED	3 month	35	30	1050	0														Log over the trench	5
889		2020-10-20	Nyabubale	12	15	No																												Snare	067653	206239			5
890		2020-10-20	Nyabubale	12	15	No																												Snare	067767	206244			5
891	D1	2020-10-20	Nyabubale	12	15	Yes	Baboon	Sweet potato	067700	206262		Sweet potato veins uprooted and tubers eaten	5 days		8	6	48	25	REDACTED	6 month	25	10	250	2										Snare	057680	205263		Garden partly harvested	5
892		2020-10-20	Nyabubale	12	16	No																																	5
893		2020-10-20	Nyabubale	12	17	No																																	5
894		2020-10-20	Nyabubale	12	18	No																																	5
895		2020-10-20	Nyabubale	12	19	No																																	5
896		2020-10-20	Nyabubale	12	20	No																																	5
897		2020-10-21	Kanyasohera	12	1	No																																	None
898	D1	2020-10-21	Kanyasohera	12	2	Yes	Elephant	Bean	062194	205353		Elephant stomped on beans	5		20	2	40	25	REDACTED	3 month	30	25	750	0															None
899	D2	2020-10-21	Kanyasohera	12	3	Yes	Elephant	Sweet potato	062221	205303		Elephant ate banana stem	5		1	1	1	50	REDACTED	5 years	50	35	1750	0															None
900	NC1	2020-10-21	Kanyasohera	12	3	No																				Ground nuts	110	45	062228	205408									None
901	D6	2020-10-21	Kanyasohera	12	4	Yes	Elephant	Bean	062308	205297		Elephant stamped on beans	5		20	2	40	25	REDACTED	2 month	70	20	1400	0										Guard hut	062306	205319		Trench is so bushy	3
902	D3	2020-10-21	Kanyasohera	12	5	Yes	Elephant	Bean	062343	205267		Elephant stamped on beans	5		20	2	40	25	REDACTED	3 month	45	20	900	0															4
903	D4	2020-10-21	Kanyasohera	12	5	Yes	Elephant	Bean	062347	205261		Elephant stamped on beans	5		18	2	36	25	REDACTED	3 month	45	18	810	20															4
904	D5	2020-10-21	Kanyasohera	12	5	Yes	Elephant	Bean	062355	205248		Elephant stamped on beans	5		15	2	30	25	REDACTED	3 month	45	15	675	22															4
905		2020-10-21	Kanyasohera	12	6	No																																	4
906	D7	2020-10-21	Kanyasohera	12	7	Yes	Elephant	Bean	062463	205189		Elephant stamped on beans	5		8	2	16	25	REDACTED	2 month	35	8	280	0										Guard hut	062444	205282			4
907	D8	2020-10-21	Kanyasohera	12	8	Yes	Elephant	Bean	062480	205197		Elephant stamped on beans	5		10	2	16	25	REDACTED	2 month	45	20	900	0															4
908	D9	2020-10-21	Kanyasohera	12	8	Yes	Elephant	Irish potato, beans	062496	205204		Elephant stamped on beans	5		12	2	24	25	REDACTED	1.5 month	30	15	450	0															4
909		2020-10-21	Kanyasohera	12	9	No																																	1
910	D10	2020-10-21	Kanyasohera	12	10	Yes	Baboon	Sweet potato	062603	205059		Veins uprooted, potatoes eaten	2		12	7	84	25	REDACTED	4 month	35	20	700	0														Previously damaged by baboons	5
911		2020-10-21	Kabucikire	12	1	No																															Chased away baboons		None
912		2020-10-21	Kabucikire	12	2	No																																	None
913		2020-10-21	Kabucikire	12	3	No																																	None
914		2020-10-21	Kabucikire	12	4	No																																	None
915		2020-10-21	Kabucikire	12	5	No																																	None
916		2020-10-21	Kabucikire	12	6	No																															Chased away baboons		None
917		2020-10-21	Kabucikire	12	7	No																																	None
918		2020-10-21	Kabucikire	12	8	No																																	None
919		2020-10-21	Kabucikire	12	9	No																																	None
920		2020-10-21	Kabucikire	12	10	No																																	None
921		2020-10-21	Kabucikire	12	11	No																															No baboons for a while		None
922		2020-10-21	Kabucikire	12	12	No																																	None
923		2020-10-26	Kijonjomi	13	1	No																												Guard hut	059667	203859		Red colobus monkeys seen at endge of the park	5
924		2020-10-26	Kijonjomi	13	2	No																																	5
925		2020-10-26	Kijonjomi	13	3	No																												Guard hut	059748	203825			Rock
926	D2	2020-10-26	Kijonjomi	13	4	Yes	Baboon	Bean	059772	203807		Bean leaves eaten	1		20	15	300	25	REDACTED	2 month	30	15	450	2															4
927		2020-10-26	Kijonjomi	13	5	No																																	4
928	D1	2020-10-26	Kijonjomi	13	6	Yes	Baboon	Cassava	059833	203644		Cassava plants uprooted and tubers eaten	4	3 plants	15	10	150	50	REDACTED	10 month	20	20	400	5															None
929		2020-10-26	Rurama II	13	1	No																												Guard hut	060077	203647		Log over the trench	3
930		2020-10-26	Rurama II	13	2	No																																	4
931		2020-10-26	Rurama II	13	3	No																																	4
932		2020-10-26	Kyachiheka	13	1	No																																Log over the trench	5
933		2020-10-26	Kyachiheka	13	2	No																																	5
934		2020-10-26	Kyachiheka	13	3	No																																	4
935		2020-10-26	Kyachiheka	13	4	No																																	4
936		2020-10-26	Kyachiheka	13	5	No																				Cabbage	30	15	060441	203260								Log over the trench	4
937		2020-10-26	Kyachiheka	13	6	No																																	3
938		2020-10-26	Kyachiheka	13	7	No																												Guard hut	060624	203425			5
939		2020-10-26	Kyachiheka	13	8	No																																Log over the trench	5
940		2020-10-27	Nyabubale	13	1	No																																Trench very bushy	5
941		2020-10-27	Nyabubale	13	2	No																																Trench very bushy	5
942		2020-10-27	Nyabubale	13	3	No																																Trench very bushy	5
943		2020-10-27	Nyabubale	13	4	No																																	4
944		2020-10-27	Nyabubale	13	5	No																																	4
945		2020-10-27	Nyabubale	13	6	No																																Trench breaking down	4
946		2020-10-27	Nyabubale	13	7	No																												Guard hut	067352	206041		Trench slashed on	4
947	D5	2020-10-27	Nyabubale	13	8	Yes	Baboon	Sweet potato	067420	205996		Sweet potatoes eaten veins uprooted	2		5	8	40	25	REDACTED	4 month	30	20	600	3														Trench slashed on	5
948	D4	2020-10-27	Nyabubale	13	9	Yes	Monkey	Maize	067472	206010		Maize comb eaten	2	4 plants	2	2	4	50	REDACTED	3.5 month	20	120	2400	0															5
949		2020-10-27	Nyabubale	13	10	No																																	None	4
950		2020-10-27	Nyabubale	13	11	No																																	4	3
951		2020-10-27	Nyabubale	13	12	No																																	5
952		2020-10-27	Nyabubale	13	13	No																																	5
953	D3	2020-10-27	Nyabubale	13	14	Yes	Baboon	Maize	067642	206211		Maie combs eaten	4		6	10	60	50	REDACTED	3 month	20	15	300	0													Mrs Moses was verty agnry because ehr snares were removed by snare removal team		5
954	D2	2020-10-27	Nyabubale	13	14	Yes	Baboon	Bean	067644	206224		Bean leaves eaten	4		5	8	40	25	REDACTED	1.5 month	15	10	150	0														Log over the trench	5
955	D1	2020-10-27	Nyabubale	13	15	Yes	Baboon	Sweet potato	067696	206254		Veins uprooted, potatoes eaten	4		5	3	15	25		4 month	15	6	90	4														Partly harvested and previously damaged	5
956		2020-10-27	Nyabubale	13	16	No																																	5
957		2020-10-27	Nyabubale	13	17	No																																	5
958		2020-10-27	Nyabubale	13	18	No																																	5
959		2020-10-27	Nyabubale	13	19	No																																	5
960		2020-10-27	Nyabubale	13	20	No																																	5
961		2020-10-28	Kabucikire	13	1	No																																	None
962		2020-10-28	Kabucikire	13	2	No																																Heard baboon calls	None
963		2020-10-28	Kabucikire	13	3	No																																	None
964		2020-10-28	Kabucikire	13	4	No																																	None
965		2020-10-28	Kabucikire	13	5	No																																	None
966		2020-10-28	Kabucikire	13	6	No																																	None
967		2020-10-28	Kabucikire	13	7	No																															Elephants come two times and then chased them before damage		None
968		2020-10-28	Kabucikire	13	8	No																																	None
969		2020-10-28	Kabucikire	13	9	No																																	None
970		2020-10-28	Kabucikire	13	10	No																																	None
971		2020-10-28	Kabucikire	13	11	No																																Storm destroyed some crops	None
972		2020-10-28	Kabucikire	13	12	No																																	None
973		2020-10-28	Kanyasohera	13	1	No																																Elephants went through but no crop was damaged	None
974		2020-10-28	Kanyasohera	13	2	No																																	None
975		2020-10-28	Kanyasohera	13	3	No																																	None
976		2020-10-28	Kanyasohera	13	4	No																															Elephants came two days back	Elephants passed through a bean harvested field	3
977		2020-10-28	Kanyasohera	13	5	No																																	4
978		2020-10-28	Kanyasohera	13	6	No																																	4
979		2020-10-28	Kanyasohera	13	7	No																												Guard hut	062444	205288		Saw elephant dung in the near by eucalyptus forest	4
980		2020-10-28	Kanyasohera	13	8	No																																	4
981		2020-10-28	Kanyasohera	13	9	No																																	1
982		2020-10-28	Kanyasohera	13	10	No																																	5
983		2020-11-02	Kijonjomi	14	1	No																												Guard hut	059671	203856			5
984		2020-11-02	Kijonjomi	14	2	No																																	5
985		2020-11-02	Kijonjomi	14	3	No																												Guard hut	059740	203833		Monkeys found in eucalyptus trees in this transect	Rock
986	D2	2020-11-02	Kijonjomi	14	4	Yes	Baboon	Beans	059813	203788		Bean leaves eaten and seeds in pods	2		7	5	35	25	REDACTED	2 month	20	25	500	0															4
987	D1	2020-11-02	Kijonjomi	14	4	Yes	Baboon	Maize	059816	203795		Maize stems eaten	2	6 plants	7	5	35		REDACTED	2 month	20	25	500	0														Trench cleared on the side of the community	4
988		2020-11-02	Kijonjomi	14	5	No																																	4
989	NC4	2020-11-02	Kijonjomi	14	6	No																				Onions, ground nuts	50	30	059857	203605							Elephants came and were chased at night	Elephants reach in this transect but didnt destroy any crop	None
990		2020-11-02	Rurama II	14	1	No																												Guard hut	060075	203650			3
991		2020-11-02	Rurama II	14	2	No																																	4
992		2020-11-02	Rurama II	14	3	No																																	4
993		2020-11-02	Kyachiheka	14	1	No																																Log over the trench	5
994		2020-11-02	Kyachiheka	14	2	No																																	5
995		2020-11-02	Kyachiheka	14	3	No																																	4
996	NC3	2020-11-02	Kyachiheka	14	4	No																				Beans	50	20	060463	203447								Beans planted in young tea plantation	4
997		2020-11-02	Kyachiheka	14	5	No																																Log over the trench	4
998		2020-11-02	Kyachiheka	14	6	No																																	3
999	NC2	2020-11-02	Kyachiheka	14	7	No																				Sweet potatoes	20	10	060618	203320				Guard hut	060621	203426		Maize damaged by wind	5
1000	D1	2020-11-02	Kyachiheka	14	8	Yes	Monkey	Maize	060666	203394		Maize combs in the garden and eaten and bite marks of 2cm	2	9 plants	7	5	35		REDACTED	3 month	30	20	600	2										Snare	060690	203398		Log over the trench	5
1001	NC1	2020-11-02	Kyachiheka	14	8	No																				Ground nuts, beans	20	15	060618	203296								Log over the trench	5
1002		2020-11-03	Nyabubale	14	1	No																																	5
1003		2020-11-03	Nyabubale	14	2	No																																	5
1004		2020-11-03	Nyabubale	14	3	No																																	5
1005		2020-11-03	Nyabubale	14	4	No																																	4
1006		2020-11-03	Nyabubale	14	5	No																																	4
1007		2020-11-03	Nyabubale	14	6	No																																Log over the trench	4
1008		2020-11-03	Nyabubale	14	7	No																												Guard hut	067355	206044			4
1009		2020-11-03	Nyabubale	14	8	No																																	5
1010		2020-11-03	Nyabubale	14	9	Yes	Monkey	Maize	067453	206044		Maize comb eaten and bite marks seen	2	1 plant	1	1	1		REDACTED	3 month	120	20	2400	3										Guard hut	067447	206040		Nobody found guarding in guard hut	5
1011		2020-11-03	Nyabubale	14	10	No																																	None	4
1012		2020-11-03	Nyabubale	14	11	No																																Trench cleared on the side of the community	3	4
1013		2020-11-03	Nyabubale	14	12	No																																	5
1014		2020-11-03	Nyabubale	14	13	No																																	5
1015	D4	2020-11-03	Nyabubale	14	14	Yes	Baboon	Maize	067626	206188		Maize combs and stems eaten	1		35	25	875	75	REDACTED	3 month	35	25	875	0														Log over the trench	5
1016	D3	2020-11-03	Nyabubale	14	14	Yes	Baboon	Bean	067641	206229		Bean leaves eaten	1		3	5	15		REDACTED	1.5 month	15	15	225	0															5
1017	D2	2020-11-03	Nyabubale	14	14	Yes	Baboon	Maize	067666	206251		Stems eaten and combs	1	4 plants	8	5	40	25	REDACTED	3 month	25	15	375	0															5
1018	D1	2020-11-03	Nyabubale	14	14	Yes	Baboon	Maize	067640	206255		Maize stems eaten and combs eaten also	5	5 plants	5	4	20	25	REDACTED	3 month	25	15	375	2															5
1019		2020-11-03	Nyabubale	14	15	No																																	5
1020		2020-11-03	Nyabubale	14	16	No																																	5
1021		2020-11-03	Nyabubale	14	17	No																																	5
1022		2020-11-03	Nyabubale	14	18	No																																	5
1023		2020-11-03	Nyabubale	14	19	No																																	5
1024		2020-11-03	Nyabubale	14	20	No																																	5
1025		2020-11-04	Kabucikire	14	1	No																																	None
1026	D1	2020-11-04	Kabucikire	14	2	Yes	Baboon	Bean	061800	205372	1	Bean leaves and seeds in pods eaten	5		10	6	60	25	REDACTED	2 month	35	15	525	0															None
1027	D2	2020-11-04	Kabucikire	14	2	Yes	Bushbuck	Bean	061813	205373		Bean leaves and seeds in pods eaten	2		16	5	80	25	REDACTED	2 month	35	15	525	0													Found the bush buck in my garden - farmer said	Foot prints of bushbuck seen in the garden	None
1028		2020-11-04	Kabucikire	14	3	No																																	None
1029		2020-11-04	Kabucikire	14	4	No																																	None
1030		2020-11-04	Kabucikire	14	5	No																																	None
1031	NC1	2020-11-04	Kabucikire	14	6	No																				Sweet potato	10	40	061874	205150								Garden extends to transect 7	None
1032	D3	2020-11-04	Kabucikire	14	7	Yes	Baboon	Bean	061715	205070		Bean leaves eaten	5		6	5	30	25	REDACTED	2 month	30	20	600	0															None
1033	D4	2020-11-04	Kabucikire	14	7	Yes	Baboon	Sweet potato	061717	205060		Sweet potato veins uprooted	5	3 mounds	2	1	2	25	REDACTED	1.5 month	10	4	40	0															None
1034	D5	2020-11-04	Kabucikire	14	8	Yes	Baboon	Maize	061719	205048		Maize stems and combs eaten	5		10	8	80	75	REDACTED	3 month	30	20	600	0															None
1035	D6	2020-11-04	Kabucikire	14	8	Yes	Baboon	Irish potato	061710	205043		Irish uprooted and tubers eaten	5		15	20	300	50	REDACTED	2 month	35	20	700	0															None
1036	D7	2020-11-04	Kabucikire	14	9	Yes	Baboon	Bean	061700	205027		Bean leaves eaten	5		15	10	150	25	REDACTED	1.5 month	40	30	1200	0															None
1037	D8	2020-11-04	Kabucikire	14	9	Yes	Elephant	Bean	061680	205011		Beans uprooted and leaves eaten	4		25	8	200	100	REDACTED	2 month	40	30	1200	0															None
1038		2020-11-04	Kabucikire	14	10	No																																	None
1039		2020-11-04	Kabucikire	14	11	No																																	None
1040		2020-11-04	Kabucikire	14	12	Yes	Baboon	Sweet potato	061604	204828		Sweet potato veins uprooted and eaten	3	12 mounds	10	7	70	25	REDACTED	4 month	30	45	1350	0															None
1041	NC2	2020-11-04	Kabucikire	14	12	No																				Ground nuts, cow peas, maize, cassava	20	15	061692	204817									None
1042		2020-11-04	Kanyasohera	14	1	No																																	None
1043		2020-11-04	Kanyasohera	14	2	No																																	None
1044		2020-11-04	Kanyasohera	14	3	No																												Guard hut	062234	205397			None
1045	D1	2020-11-04	Kanyasohera	14	4	Yes	Baboon	Bean	062316	205351		Bean leaves eaten	5		30	25	750	50	REDACTED	2 month	45	25	1125	0										Guard hut	062307	205320			4
1046	D2	2020-11-04	Kanyasohera	14	4	Yes	Baboon	Sweet potato	062304	205228		Sweet potato veins uprooted and tubers eaten	3		10	8	80	50	REDACTED	5 month	40	20	800	0															4
1047	D3	2020-11-04	Kanyasohera	14	5	Yes	Baboon	Sweet potato	062329	205234		Sweet potato veins uprooted and tubers eaten, peelings in the garden	5		6	10	60	50	REDACTED	5 month	40	20	800	2															4
1048	D4	2020-11-04	Kanyasohera	14	5	Yes	Baboon	Sweet potato	062323	205229		Sweet potato veins uprooted and tubers eaten	2		5	10	50	50	REDACTED	5 month	40	20	800	0															4
1049	D5	2020-11-04	Kanyasohera	14	6	Yes	Elephant	Beans	062410	205318		Beans stamped on and beans uprooted and eaten	5		30	6	180	50	REDACTED	2.5 month	40	30	1200	0															4
1050	D6	2020-11-04	Kanyasohera	14	7	Yes	Elephant	Bean	062416	205316		Beans stamped on and eaten	6		25	15	375	100	REDACTED	2.5 month	40	30	1200	0															4
1051	D7	2020-11-04	Kanyasohera	14	7	Yes	Baboon	Irish potato	062424	205303		Irish uprooted and tubers eaten	3		15	8	120	25	REDACTED	2.5 month	15	8	120	0															4
1052	D8	2020-11-04	Kanyasohera	14	7	Yes	Elephant	Irish potato	062420	205302		Irish stamped on by elephant	5		2	8	16	100	REDACTED	2.5 month	15	8	120	0															4
1053	D9	2020-11-04	Kanyasohera	14	7	Yes	Elephant	Bean	062423	205292		Beans stamped on when moving	5		12	2	24	100	REDACTED	2.5 month	35	12	420	0															4
1054	D10	2020-11-04	Kanyasohera	14	7	Yes	Elephant	Bean	062420	205291		Beans stamped on when moving	5		2	10	20	75	REDACTED	2.5 month	35	10	350	0															4
1055	D11	2020-11-04	Kanyasohera	14	7	Yes	Elephant	Bean	062426	205282		Beans stamped on when moving	5		2	12	24	75	REDACTED	2.5 month	35	12	420	0										Guard hut	062448	205281			4
1056	D12	2020-11-04	Kanyasohera	14	7	Yes	Elephant	Bean	062458	205174		Beans stamped on when moving	5		8	1	8	75	REDACTED	2.5 month	30	8	240	0															4
1057	D13	2020-11-04	Kanyasohera	14	7	Yes	Elephant	Ground nuts	062462	205173		Groundnuts stamped on when moving	5		8	2	16	25	REDACTED	1.5 month	20	15	300	0															4
1058	D14	2020-11-04	Kanyasohera	14	8	Yes	Elephant	Bangana	062469	205152		Stems eaten of banana by elephant	3	1 stool	1	1	1	100	REDACTED	12 month	40	50	2000	2															4
1059	D15	2020-11-04	Kanyasohera	14	8	Yes	Elephant	Ground nuts	062484	205186		Groundnuts stomped on	5		2	3	6	25	REDACTED	1.5 month	30	20	600	0															4
1060	D16	2020-11-04	Kanyasohera	14	8	Yes	Elephant	Bean	062475	205118		Elephants stamped on beans	5		10	10	100	75	REDACTED	3 month	15	10	150	0															4
1061	D17	2020-11-04	Kanyasohera	14	8	Yes	Elephant	Bean	062492	205198		Elephants stamped on beans	5		4	2	8	50	REDACTED	1.5 month	15	10	150	4															4
1062	D18	2020-11-04	Kanyasohera	14	8	Yes	Elephant	Irish potato	062501	205207		Elephants stamped on irish potatoes	5		10	1	20	25	REDACTED	1.5 month	30	15	450	7															4
1063	D19	2020-11-04	Kanyasohera	14	9	Yes	Elephant	Bean	062546	205147		Elephants stamped on beans	5		10	5	50	25	REDACTED	2.5 month	20	15	300	0															1
1064	D20	2020-11-04	Kanyasohera	14	10	No																																	5
1065		2020-11-09	Kyachiheka	15	1	No																																	5
1066		2020-11-09	Kyachiheka	15	2	No																																Log over the trench	5
1067		2020-11-09	Kyachiheka	15	3	No																																	4
1068		2020-11-09	Kyachiheka	15	4	No																																	4
1069		2020-11-09	Kyachiheka	15	5	No																																Log over the trench	4
1070		2020-11-09	Kyachiheka	15	6	No																																	3
1071		2020-11-09	Kyachiheka	15	7	No																																Found children guarding baboons and monkeys	5
1072		2020-11-09	Kyachiheka	15	8	No																																	5
1073		2020-11-09	Rurama II	15	1	No																												Guard hut	060079	203650			4
1074		2020-11-09	Rurama II	15	2	No																																Monkeys seen at edge of the park	3
1075		2020-11-09	Rurama II	15	3	No																																	4
1076		2020-11-09	Kijonjomi	15	1	No																												Guard hut	059669	203856	Farmer said the elephants came from destroyed matooke off transect		5
1077		2020-11-09	Kijonjomi	15	2	No																																	5
1078		2020-11-09	Kijonjomi	15	3	No																												Guard hut	059754	203846		Found the guard hut burnt but repaired	Rock
1079		2020-11-09	Kijonjomi	15	4	No																																	4
1080		2020-11-09	Kijonjomi	15	5	No																																	4
1081		2020-11-09	Kijonjomi	15	6	No																																	1
1082		2020-11-10	Nyabubale	15	1	No																																	5
1083		2020-11-10	Nyabubale	15	2	No																																	5
1084		2020-11-10	Nyabubale	15	3	No																																	5
1085		2020-11-10	Nyabubale	15	4	No																																	4
1086		2020-11-10	Nyabubale	15	5	No																																	4
1087	D5	2020-11-10	Nyabubale	15	6	Yes	Baboon	Maize	067314	206024		Maize combs seen in the garden	3		10	15	150	25	REDACTED	3.5 month	20	45	900	5														Found foot stomps of elephants near the trench but did not cross; log over the trench	4
1088		2020-11-10	Nyabubale	15	7	No																																Found children guarding in this transect	4
1089	D4	2020-11-10	Nyabubale	15	8	Yes	Monkey	Maize	067366	206066		Monkey's bite marks seen on maize comb (2cm)	3	1 plant	1	1	1	25	REDACTED	2.5 month	35	20	700	0															5
1090		2020-11-10	Nyabubale	15	9	No																												Guard hut	067449	206046		Nobody found guarding crops	5
1091		2020-11-10	Nyabubale	15	10	No																																	None	4
1092		2020-11-10	Nyabubale	15	11	No																				Irish potato	25	20	067646	205931									3	4
1093		2020-11-10	Nyabubale	15	12	No																																	5
1094		2020-11-10	Nyabubale	15	13	No																				Beans	35	25	067617	206171							Didn't plant maize again because of baboons		5
1095	D1	2020-11-10	Nyabubale	15	14	Yes	Monkey	Maize	067641	206248		Monkey's bite marks of 2.5cm seen on maize	1	7 plant	6.5	6.5	42.25	25	REDACTED	3 month	25	30	750	0														Log over the trench	5
1096	D2	2020-11-10	Nyabubale	15	14	Yes	Baboon	Maize	067638	206210		Maize combs eaten in the garden	1	8 plant	8	4	32	25	REDACTED	3 month	25	30	750	0														Log over the trench	5
1097	D3	2020-11-10	Nyabubale	15	14	Yes	Baboon	Maize	067639	206190		Maize combs and stems eaten in the garden	1	10 plant	20	10	200	50	REDACTED	3 month	35	25	875	0														Log over the trench	5
1098		2020-11-10	Nyabubale	15	15	No																																	5
1099		2020-11-10	Nyabubale	15	16	No																																	5
1100		2020-11-10	Nyabubale	15	17	No																																	5
1101		2020-11-10	Nyabubale	15	18	No																																Elephants came and stopped at the trench	5
1102		2020-11-10	Nyabubale	15	19	No																																	5
1103		2020-11-10	Nyabubale	15	20	No																																	5
1104		2020-11-11	Kabucikire	15	1	No																																	None
1105		2020-11-11	Kabucikire	15	2	No																																	None
1106		2020-11-11	Kabucikire	15	3	No																																	None
1107		2020-11-11	Kabucikire	15	4	No																																	None
1108		2020-11-11	Kabucikire	15	5	No																																	None
1109		2020-11-11	Kabucikire	15	6	No																																	None
1110		2020-11-11	Kabucikire	15	7	No																																	None
1111		2020-11-11	Kabucikire	15	8	No																																	None
1112		2020-11-11	Kabucikire	15	9	No																																	None
1113		2020-11-11	Kabucikire	15	10	No																																	None
1114		2020-11-11	Kabucikire	15	11	No																																	None
1115		2020-11-11	Kabucikire	15	12	No																																	None
1116		2020-11-11	Kanyasohera	15	1	No																																	None
1117	D1	2020-11-11	Kanyasohera	15	2	Yes	Baboon	Maize	062186	205345		Maize stems and combs eaten in the garden	2	33 plants	20	10	200	50	REDACTED	2.5 month	20	10	200	0														No more guarding after most of the crops have been harvested	None
1118		2020-11-11	Kanyasohera	15	3	No																												Guard hut	062236	205393			None
1119	D3	2020-11-11	Kanyasohera	15	4	Yes	Baboon	Ground nut	062314	205352		Ground nuts uprooted	2		7	2	14	25	REDACTED	2 month	30	80	2400	0										Guard hut	062307	205220			4
1120	D2	2020-11-11	Kanyasohera	15	5	Yes	Baboon	Sweet potato	062324	205230		Sweet potato uprooted and tubers eaten, peelings in the garden	1		5	6	30	25	REDACTED	5 month	15	15	225	0														Found children guarding	4
1121	D4	2020-11-11	Kanyasohera	15	5	Yes	Baboon	Ground nut	062351	205358		Ground nuts uprooted	1		6	4	24	25	REDACTED	2 month	30	80	2400	0													Baboons chased before destroying much		4
1122		2020-11-11	Kanyasohera	15	6	No																																	4
1123		2020-11-11	Kanyasohera	15	7	No																																	4
1124		2020-11-11	Kanyasohera	15	8	No																																	4
1125	D5	2020-11-11	Kanyasohera	15	9	Yes	Baboon	Maize	062583	205295		Maize eaten	2	5 plant	12	10	120		REDACTED	3 month	25	15	375	0															1
1126		2020-11-11	Kanyasohera	15	10	No																																	5
1127		2020-11-16	Kyachiheka	16	1	No																																Log over the trench	5
1128		2020-11-16	Kyachiheka	16	2	No																																	5
1129		2020-11-16	Kyachiheka	16	3	No																																	4
1130		2020-11-16	Kyachiheka	16	4	No																				Beans	25	20	060526	203484								Beans planted in young tea	4
1131		2020-11-16	Kyachiheka	16	5	No																																	4
1132		2020-11-16	Kyachiheka	16	6	No																																	3
1133		2020-11-16	Kyachiheka	16	7	No																												Guard hut	060609	203403		A dog seen with the guarders	5
1134	D1	2020-11-16	Kyachiheka	16	8	Yes	Monkey	Maize	060709	203433		Monkey mark bites of 2.5cm seen on maize comb	2	4 plant	6	3	18	25	REDACTED	3 month	25	20	500	2													The monkeys fear the trumpet noise	Log over the trench; found children guardning; found the guarders hooting trumpets to scare monkeys and baboons along the park edge	5
1135		2020-11-16	Rurama II	16	1	No																												Guard hut	060062	203644		Log over the trench that help people to cross the park	3
1136		2020-11-16	Rurama II	16	2	No																																Nobody found guarding but monkeys seen at edges in trees	4
1137		2020-11-16	Rurama II	16	3	No																																	4
1138		2020-11-16	Kijonjomi	16	1	No																																	5
1139		2020-11-16	Kijonjomi	16	2	No																												Guard hut	059670	203851			5
1140		2020-11-16	Kijonjomi	16	3	No																												Guard hut	059736	203830		Monkeys seen at edge of park in trees	Rock
1141	D3	2020-11-16	Kijonjomi	16	4	Yes	Baboon	Maize	059774	203805		Maize stems eaten	3		12	6	72	75	REDACTED	2 month	35	20	700	3															4
1142	D2	2020-11-16	Kijonjomi	16	4	Yes	Baboon	Maize	059806	203781		Maize stems eaten by baboons	5	7 plants	5	4	20	100	REDACTED	2 month	15	20	300	2															4
1143	D1	2020-11-16	Kijonjomi	16	4	Yes	Baboon	Maize	059802	203797		Maize stems eaten by baboons	3	3 plants	2	2	4	25	REDACTED	2 month	15	20	300	0															4
1144		2020-11-16	Kijonjomi	16	5	No																																	4
1145		2020-11-16	Kijonjomi	16	6	No																																	None
1146		2020-11-17	Nyabubale	16	1	No																																	5
1147		2020-11-17	Nyabubale	16	2	No																																	5
1148		2020-11-17	Nyabubale	16	3	No																																	5
1149		2020-11-17	Nyabubale	16	4	No																																	5
1150		2020-11-17	Nyabubale	16	5	No																																	4
1151	D5	2020-11-17	Nyabubale	16	6	Yes	Baboon	Maize	067303	206002		Maize combs eaten and left on ground	1	14 plant	8	6	48	100	REDACTED	4 month	17	10	170	0															4
1152	D4	2020-11-17	Nyabubale	16	7	Yes	Baboon	Maize	067316	206029		Maize combs eaten and left on ground	1	8 plant	6	5	30	100	REDACTED	4 month	35	20	700	0															4
1153	D3	2020-11-17	Nyabubale	16	7	Yes	Baboon	Maize	067317	206029		Maize eaten and combs left on ground	5	4 plant	10	5	50	100	REDACTED	4 month	35	20	700	0										Guard hut	067353	206038		Guard hut was there last week	5
1154		2020-11-17	Nyabubale	16	8	No																																	5
1155		2020-11-17	Nyabubale	16	9	No																												Guard hut	067446	206047		Guard hut was there last week	5
1156		2020-11-17	Nyabubale	16	10	No																																	None	4
1157		2020-11-17	Nyabubale	16	11	No																																	3	4
1158		2020-11-17	Nyabubale	16	12	No																																	5
1159		2020-11-17	Nyabubale	16	13	No																																	5
1160	D2	2020-11-17	Nyabubale	16	14	Yes	Monkey	Maize	067635	206209		Monkey bite marks 2-3 cm	1	17 plant	12	8	96	75	REDACTED	4 month	25	15	375	0															5
1161	D1	2020-11-17	Nyabubale	16	14	Yes	Monkey	Maize	067641	206208		Monkey bite marks 2 cm	4	12 plant	7	6	42	75	REDACTED	4 month	25	15	375	5													Regreating why she planted maize there	Same field was damaged previously	5
1162		2020-11-17	Nyabubale	16	15	No																																	5
1163		2020-11-17	Nyabubale	16	16	No																																	5
1164		2020-11-17	Nyabubale	16	17	No																																	5
1165		2020-11-17	Nyabubale	16	18	No																																	5
1166		2020-11-17	Nyabubale	16	19	No																																	5
1167		2020-11-17	Nyabubale	16	20	No																																	5
1168	D1	2020-11-18	Kanyasohera	16	1	Yes	Baboon	Maize	062170	205305		Maize eaten completely	6	7 plant	6	3	18	100	REDACTED	3 month	30	25	750	4															None
1169	D2	2020-11-18	Kanyasohera	16	1	Yes	Baboon	Maize	062171	205302		Maize eaten completely	4	12 plant	10	6	60	100	REDACTED	3 month	30	25	750	6															None
1170	D3	2020-11-18	Kanyasohera	16	1	Yes	Baboon	Maize	062170	205309		Maize eaten completely	2	3 plant	3	3	9	100	REDACTED	3 month	30	25	750	0															None
1171	D4	2020-11-18	Kanyasohera	16	1	Yes	Baboon	Bean	062171	205312		Beans eaten by baboon	6		25	20	500	25	REDACTED	2.5 month	25	20	500	0															None
1172	D5	2020-11-18	Kanyasohera	16	1	Yes	Baboon	Bean	062172	205316		Beans eaten by baboon	2		25	20	500	25	REDACTED	2.5 month	25	20	500	0															None
1173	D6	2020-11-18	Kanyasohera	16	1	Yes	Baboon	Irish potato	062174	205304		!P eaten by baboon	4		2	2	4	50	REDACTED	3 month	30	25	750	0															None
1174	D7	2020-11-18	Kanyasohera	16	2	Yes	Baboon	Maize	062188	205353		Maize broken and eaten	4	7 plant	7	4	28	100	REDACTED	3 month	20	10	200	0															None
1175	D8	2020-11-18	Kanyasohera	16	2	Yes	Baboon	Maize	062188	205359		Maize broken and eaten	2	12 plant	4	4	16	100	REDACTED	3 month	20	10	200	0															None
1176		2020-11-18	Kanyasohera	16	3	No																												Guard hut	062233	205399			None
1177	D9	2020-11-18	Kanyasohera	16	4	Yes	Baboon	Ground nut	062315	205355		Ground nuts uprooted and eaten	2	38 plant	15	10	150	25	REDACTED	2 month	80	30	2400	0										Guard hut	062311	205320			3
1178	D10	2020-11-18	Kanyasohera	16	5	Yes	Baboon	Ground nut	062339	205365		Ground nuts uprooted and eaten	3	22 plant	7	5	35	20	REDACTED	2 month	80	30	2400	0															4
1179	D11	2020-11-18	Kanyasohera	16	5	Yes	Baboon	Ground nut	062353	205351		Ground nuts uprooted and eaten	1	56 plant	12	8	96	25	REDACTED	2 month	80	30	2400	0															4
1180	D12	2020-11-18	Kanyasohera	16	6	Yes	Baboon	Ground nut	062379	205305		Ground nuts uprooted and eaten	3	25 plant	6	6	36	25	REDACTED	2 month	35	25	875	0															4
1181		2020-11-18	Kanyasohera	16	7	No																																Guard hut demolished	4
1182	D13	2020-11-18	Kanyasohera	16	8	Yes	Baboon	Maize	062477	205190		Maize eaten	2	8 plant	6	4	24		REDACTED	2.5 month	15	10	150	0															4
1183	D14	2020-11-18	Kanyasohera	16	8	Yes	Baboon	Irish potato	062499	205220		Irish potatoes uprooted and eaten	2	35 plant	15	10	150		REDACTED	2.5 month	25	10	250	0															4
1184	D15	2020-11-18	Kanyasohera	16	9	Yes	Baboon	Maize	062545	205145		Maize eaten	2	Over 100 plants	20	5	100	100	REDACTED	2.5 month	20	15	300	0													They are not going to plant maize again	Previously damaged	1
1185	D16	2020-11-18	Kanyasohera	16	10	Yes	Baboon	Maize	062563	205125		Maize eaten	2	10 plants	5	5	25	25	REDACTED	2.5 month	25	12	300	3															5
1186	D17	2020-11-18	Kanyasohera	16	10	Yes	Baboon	Maize	062596	205088		Maize eaten	2	6 plants	7	4	28	25	REDACTED	2.5 month	40	15	600	0															5
1187	D18	2020-11-18	Kanyasohera	16	10	Yes	Baboon	Cassava	062586	205075		Cassava uprooted and eaten	6	1 plant	1	1	1	100	REDACTED	1 year	40	15	600	12															5
1188	D19	2020-11-18	Kanyasohera	16	10	Yes	Baboon	Cassava	062594	205069		Cassava uprooted and eaten	3	1 plant	1	1	1	100	REDACTED	1 year	40	15	600	32															5
1189	D20	2020-11-18	Kanyasohera	16	10	Yes	Baboon	Sweet potato	062596	205046		Stems uprooted, tubers eaten	4	6 mounds	12	5	60	25	REDACTED	4.5 month	25	20	500	0														Partly harvested	5
1190	D21	2020-11-18	Kanyasohera	16	10	Yes	Baboon	Cassava	062603	205050		Plants uprooted, tubers eaten	2	3 plant	3	3	9	100	REDACTED	4.5 month	15	30	450	0														Previously damaged	5
1191		2020-11-18	Kabucikire	16	1	No																																	None
1192		2020-11-18	Kabucikire	16	2	No																															Two bushbucks seen two days ago but no damage done		None
1193		2020-11-18	Kabucikire	16	3	No																																	None
1194		2020-11-18	Kabucikire	16	4	No																																	None
1195		2020-11-18	Kabucikire	16	5	No																																	None
1196		2020-11-18	Kabucikire	16	6	No																																	None
1197		2020-11-18	Kabucikire	16	7	No																																	None
1198		2020-11-18	Kabucikire	16	8	No																																	None
1199		2020-11-18	Kabucikire	16	9	No																																	None
1200		2020-11-18	Kabucikire	16	10	No																																	None
1201		2020-11-18	Kabucikire	16	11	No																																	None
1202		2020-11-18	Kabucikire	16	12	No																																	None
1203		2020-11-23	Kyachiheka	17	1	No																																Log over the trench	5
1204		2020-11-23	Kyachiheka	17	2	No																															Monkeys destroyed maize but not in our study area		5
1205		2020-11-23	Kyachiheka	17	3	No																																	4
1206		2020-11-23	Kyachiheka	17	4	No																																	4
1207		2020-11-23	Kyachiheka	17	5	No																																Log over the trench; trench is bushy	4
1208		2020-11-23	Kyachiheka	17	6	No																																	3
1209		2020-11-23	Kyachiheka	17	7	No																												Guard hut	060639	203430			5
1210		2020-11-23	Kyachiheka	17	8	No																																Children guarding	5
1211		2020-11-23	Rurama II	17	1	No																												Guard hut	060078	203650			3
1212		2020-11-23	Rurama II	17	2	No																																	4
1213		2020-11-23	Rurama II	17	3	No																																	5
1214		2020-11-23	Kijonjomi	17	1	No																												Guard hut	059672	203866			5
1215		2020-11-23	Kijonjomi	17	2	No																																	5
1216		2020-11-23	Kijonjomi	17	3	No																												Guard hut	059739	203831			Rock
1217		2020-11-23	Kijonjomi	17	4	No																												Dog	059775	203813		Dog guarding at edge. Monkeys at edge but up in trees	4
1218		2020-11-23	Kijonjomi	17	5	No																																	3
1219		2020-11-23	Kijonjomi	17	6	No																																	None
1220		2020-11-24	Nyabubale	17	1	No																																	5
1221		2020-11-24	Nyabubale	17	2	No																																	5
1222		2020-11-24	Nyabubale	17	3	No																																	5
1223		2020-11-24	Nyabubale	17	4	No																																	4
1224		2020-11-24	Nyabubale	17	5	No																																	4
1225	D2	2020-11-24	Nyabubale	17	6	Yes	Baboon	Maize	067299	205985		Maize eaten by baboon and left combs on the ground	3	7 plants	7	4	28			4 month	35	30	1050	5															4
1226		2020-11-24	Nyabubale	17	7	No																												Old guard hut	067357	206040			5
1227		2020-11-24	Nyabubale	17	8	No																																	5
1228		2020-11-24	Nyabubale	17	9	No																												Guard hut	067444	206041			5
1229		2020-11-24	Nyabubale	17	10	No																																	0	4
1230		2020-11-24	Nyabubale	17	11	No																																	3	4
1231		2020-11-24	Nyabubale	17	12	No																																	5
1232		2020-11-24	Nyabubale	17	13	No																																	5
1233	D1	2020-11-24	Nyabubale	17	14	Yes	Baboon	Maize	067634	206189		Maize eaten	4	2 plants	2	2	4		REDACTED	4 month	25	15	375	20														Log over the trench	5
1234		2020-11-24	Nyabubale	17	15	No																																	5
1235		2020-11-24	Nyabubale	17	16	No																																	5
1236		2020-11-24	Nyabubale	17	17	No																																	5
1237		2020-11-24	Nyabubale	17	18	No																																	5
1238		2020-11-24	Nyabubale	17	19	No																																	5
1239		2020-11-24	Nyabubale	17	20	No																																	5
1240		2020-11-25	Kabucikire	17	1	No																																	None
1241		2020-11-25	Kabucikire	17	2	No																															Baboons came and ate avocados		None
1242		2020-11-25	Kabucikire	17	3	No																																	None
1243		2020-11-25	Kabucikire	17	4	No																																	None
1244		2020-11-25	Kabucikire	17	5	No																																	None
1245		2020-11-25	Kabucikire	17	6	No																																	None
1246		2020-11-25	Kabucikire	17	7	No																																	None
1247	D1	2020-11-25	Kabucikire	17	8	Yes	Baboon	Maize	061730	205052		Maize eaten by baboons	2	25 plants	15	8	120		REDACTED	3.5 months	40	25	1000	0															None
1248	D2	2020-11-25	Kabucikire	17	8	Yes	Baboon	Maize	061723	205051		Maize eaten by baboons	4	15 plants	10	5	50		REDACTED	3.5 months	40	25	1000	4															None
1249	D3	2020-11-25	Kabucikire	17	8	Yes	Baboon	Maize	061720	205039		Maize eaten by baboons	1	over 60 plants	30	25	750		REDACTED	3.5 months	40	25	1000	0													Said that animals destroy their crops but are not compensated	Previously damaged	None
1250	D4	2020-11-25	Kabucikire	17	8	Yes	Baboon	Irish potato	061718	205036		IP eaten by baboon	4		10	8	80	25	REDACTED	3 month	25	25	625	0															None
1251	D5	2020-11-25	Kabucikire	17	9	Yes	Baboon	Ground nuts	061700	204997		Gnuts eaten by baboons	4	7 plants	4	2	8	25	REDACTED	2 month	30	25	750	0															None
1252	D6	2020-11-25	Kabucikire	17	10	Yes	Baboon	Maize	061767	204939		Maize eaten by baboons	4	2 plants	2	2	4		REDACTED	3 month	20	15	300	0															None
1253	D7	2020-11-25	Kabucikire	17	11	Yes	Baboon	Maize	061764	204893		Maize eaten by baboons	4	6 plants	4	3	12		REDACTED	3.5 months	55	20	1100	45															None
1254	D8	2020-11-25	Kabucikire	17	11	Yes	Baboon	Maize	061725	204899		Maize eaten by baboons	2	14 plants	8	6	48		REDACTED	3.5 months	55	20	1100	5															None
1255	D9	2020-11-25	Kabucikire	17	12	Yes	Baboon	Bean	061607	204853		Bean leaves eaten by baboons	5		8	5	40	25	REDACTED	2 month	25	12	300	0															None
1256	D10	2020-11-25	Kabucikire	17	12	Yes	Baboon	Cassava	061646	204848		Baboons uprooted and ate cassava	5	4 plants	6	5	30		REDACTED	1 year	25	20	500	10															None
1257	D11	2020-11-25	Kabucikire	17	12	Yes	Baboon	Cassava	061653	204844		Baboons uprooted and ate cassava	2	1 plant	1	1	1		REDACTED	1 year	25	20	500	20															None
1258	D1	2020-11-25	Kanyasohera	17	1	Yes	Baboon	Maize	062177	205303		Maize eaten by baboons	1	Over 100 plants	20	12	240	75	REDACTED	3.5 month	25	20	500	0		Beans, pea	20	20	062114	205224								No guarders	None
1259	D2	2020-11-25	Kanyasohera	17	1	Yes	Baboon	Maize	062179	205296		Baboons uprooted and ate cassava	2	4 plants	6	4	24	25	REDACTED	3.5 month	25	20	500	0															None
1260	D3	2020-11-25	Kanyasohera	17	1	Yes	Baboon	Cassava	062165	205263		Baboons uprooted and ate cassava	2	7 plants	10	5	50	25	REDACTED	1.5 years	20	10	200	0															None
1261	D4	2020-11-25	Kanyasohera	17	1	Yes	Baboon	Irish potato	062173	205340		IP uprooted and eaten by baboon	2		40	20	800	25	REDACTED	2.5 months	40	20	800	0															None
1262	D5	2020-11-25	Kanyasohera	17	2	Yes	Baboon	Maize	062186	205354		Maize eaten by baboons	1	Over 200 plants	20	12	240	50	REDACTED	3 month	20	12	240	0															None
1263	D6	2020-11-25	Kanyasohera	17	2	Yes	Baboon	Maize	062191	205356		Maize eaten by baboons	4	Over 50 plants	20	12	240	25	REDACTED	3 month	20	12	240	0															None
1264		2020-11-25	Kanyasohera	17	3	No																												Guard hut	062236	205398	Baboons uproot Gnuts and leave them on the ground when not ready	Guard was there last week	None
1265		2020-11-25	Kanyasohera	17	4	No																												Guard hut	062457	205349			3
1266		2020-11-25	Kanyasohera	17	5	No																												Guard hut	062366	205317		New guard hut	4
1267		2020-11-25	Kanyasohera	17	6	No																																	4
1268		2020-11-25	Kanyasohera	17	7	No																																	4
1269		2020-11-25	Kanyasohera	17	8	No																																	4
1270		2020-11-25	Kanyasohera	17	9	No																																	1
1271		2020-11-25	Kanyasohera	17	10	Yes	Baboon	Cassava	062599	205075		Cassava uprooted and eaten by baboons	3	2 plants	4	2	8	100	REDACTED	1 year	35	20	700	0													Children chased baboons away	Previously damaged	5
1272		2020-11-25	Kanyasohera	17	10	Yes	Baboon	Maize	062601	205073		Maize eaten by baboons	3	2 plants	2	2	4	100	REDACTED	2.5 months	35	20	700	0													Children chased baboons away	Previously damaged	5
1273		2020-11-30	Kyachiheka	18	1	No																																	5
1274	NC1	2020-11-30	Kyachiheka	18	2	No																				Sweet potato	30	20	060316	203382									5
1275	D3	2020-11-30	Kyachiheka	18	3	Yes	Baboon	Maize	060356	203349		Maize stems eaten by baboon	2	8 plants	3	3	9	100	REDACTED	2.5 month	30	30	900	0															5
1276		2020-11-30	Kyachiheka	18	4	No																																	4
1277		2020-11-30	Kyachiheka	18	5	No																																	4
1278	D2	2020-11-30	Kyachiheka	18	6	Yes	Monkey	Maize	060568	203432		Monkey bites of 2-5cm on maize comb	4	17 plants	6	4	24	100	REDACTED	3 month	130	25	3250	6															3
1279	D1	2020-11-30	Kyachiheka	18	6	Yes	Monkey	Maize	060577	203435		Monkey bites of 2 cm on a maize comb	3	4 plants	4	3	12	100	REDACTED	3 month	130	24	3250	0															3
1280		2020-11-30	Kyachiheka	18	7	No																												Guard hut	060622	203422		Existing guard hut. Found children guarding maize crop garden against baboons and monkeys	5
1281		2020-11-30	Kyachiheka	18	8	No																																	5
1282		2020-11-30	Rurama II	18	1	No																												Guard hut	060073	203649		Existing guard hut	4
1283		2020-11-30	Rurama II	18	2	No																																	4
1284		2020-11-30	Rurama II	18	3	No																																Grasses have increased on the trench, no maintenance yet	4
1285		2020-11-30	Kijonjomi	18	1	No																												Snare	059627	203769			5
1286		2020-11-30	Kijonjomi	18	1	No																				Sweet potato	10	8	059657	203797				Guard hut	059670	203856		Existing guard hut	5
1287		2020-11-30	Kijonjomi	18	2	No																																	5
1288		2020-11-30	Kijonjomi	18	3	No																												Guard hut	059734	203831		Existing guard hut	Rock
1289		2020-11-30	Kijonjomi	18	4	No																																	4
1290	D3	2020-11-30	Kijonjomi	18	5	Yes	Elephant	Maize	059832	203702		Maize stems and leaves eaten by elephants	5	Over 60 plants	15	6	90	75	REDACTED	2.5 month	220	50	11000	0															4
1291	D2	2020-11-30	Kijonjomi	18	6	Yes	Elephant	Maize	059858	203718		Maize stems and leaves eaten by elephants	5	Over 100 plants	25	6	150	75	REDACTED	2.5 month	220	50	11000	0														The path for elephants is here on this transect	None
1292	D1	2020-11-30	Kijonjomi	18	6	Yes	Baboon	Maize	059880	203729		Maize stems eaten by baboon	5	15 plants	8	4	32	75	REDACTED	2.5 month	220	50	11000	0													Few men chased elephants before destroying much	Grasses cleared on part of the trench on this transect	None
1293		2020-12-01	Nyabubale	18	1	No																																	5
1294		2020-12-01	Nyabubale	18	2	No																																	5
1295		2020-12-01	Nyabubale	18	3	No																																	5
1296		2020-12-01	Nyabubale	18	4	No																																	4
1297		2020-12-01	Nyabubale	18	5	No																																	4
1298		2020-12-01	Nyabubale	18	6	No																																Most crops harvested	4
1299		2020-12-01	Nyabubale	18	7	No																												Guard hut	067346	206037		Existing guard hut	4
1300	D9	2020-12-01	Nyabubale	18	8	Yes	Baboon	Maize	067356	206048		Maize eaten by baboons	3	Over 100 plants	35	30	1050	25	REDACTED	2.5 month	35	30	1050	0															5
1301	D8	2020-12-01	Nyabubale	18	8	Yes	Baboon	Maize	067369	206028		Maize eaten by baboons	3	all plants	25	25	625	100	REDACTED	3 month	25	25	625	0															5
1302	D7	2020-12-01	Nyabubale	18	8	Yes	Baboon	Ground nut	067364	206032		Gnuts uprooted and eaten by baboons	3		25	25	625	50	REDACTED	3 month	25	25	625	0															5
1303	D6	2020-12-01	Nyabubale	18	8	Yes	Baboon	Maize	067382	206027		Maize eaten by baboons	3	20 plants	7	7	49	100	REDACTED	4 month	20	25	500	0															5
1304	D5	2020-12-01	Nyabubale	18	8	Yes	Baboon	Maize	067387	206009		Maize eaten by baboons	3	8 plants	4	4	16	100	REDACTED	3 month	25	15	375	0														No more guarding	5
1305	D4	2020-12-01	Nyabubale	18	8	Yes	Baboon	Sweet potato				Sweet potatos eaten by baboons	3	12 mounds	7	5	35	50	REDACTED	3 month	25	15	375	0														No more guarding	5
1306		2020-12-01	Nyabubale	18	9	No																				Sweet potato	25	20	067421	206004				Guard hut	067443	206044	Trench has helped a lot to stop animals	Existing guard hut. Wind destroyed maize.	5
1307		2020-12-01	Nyabubale	18	10	No																																	None	4
1308		2020-12-01	Nyabubale	18	11	No																																	3	4
1309	D3	2020-12-01	Nyabubale	18	12	Yes	Baboon	Maize	067566	206135		Baboons ate maize	5	over 40 plants	10	10	100		REDACTED	4 month	10	10	100	0		Sweet potato	30	30	067565	206138									5
1310		2020-12-01	Nyabubale	18	13	No																																	5
1311	D2	2020-12-01	Nyabubale	18	14	Yes	Baboon	Maize	067638	206206		Baboon ate the whole maize	2	5 plants	4	4	16	100	REDACTED	4 month	25	15	375	7															5
1312	D1	2020-12-01	Nyabubale	18	14	Yes	Baboon	Maize	067636	206212		Baboon ate the whole maize	5	2 plants	3	2	6	100	REDACTED	4 month	25	15	375	5														Log over the trench	5
1313		2020-12-01	Nyabubale	18	15	No																																	5
1314		2020-12-01	Nyabubale	18	16	No																																	5
1315		2020-12-01	Nyabubale	18	17	No																																	5
1316		2020-12-01	Nyabubale	18	18	No																																	5
1317		2020-12-01	Nyabubale	18	19	No																																	5
1318		2020-12-01	Nyabubale	18	20	No																																	5
1319		2020-12-02	Kabucikire	18	1	No																																	None
1320		2020-12-02	Kabucikire	18	2	No																																	None
1321		2020-12-02	Kabucikire	18	3	No																																	None
1322		2020-12-02	Kabucikire	18	4	No																																	None
1323		2020-12-02	Kabucikire	18	5	No																																	None
1324		2020-12-02	Kabucikire	18	6	No																																	None
1325		2020-12-02	Kabucikire	18	7	No																																	None
1326	D1	2020-12-02	Kabucikire	18	8	Yes	Baboon	Maize	061762	205037		Maize eaten by baboons	3	12 plants	8	5	40	100	REDACTED	3 month	45	15	675	30															None
1327	D2	2020-12-02	Kabucikire	18	8	Yes	Baboon	Ground nut	061747	205044		Gnuts uprooted and eaten by baboons	3		6	2	12	25	REDACTED	3 month	25	15	375	7															None
1328	D3	2020-12-02	Kabucikire	18	9	Yes	Baboon	Ground nut	061719	205014		Gnuts uprooted and eaten by baboons	3		12	4	48	50	REDACTED	3 month	35	30	1050	4															None
1329	D5	2020-12-02	Kabucikire	18	10	Yes	Bird	Pea	061854	204980		Birds beak marks on pea pods	5		25	15	375	50	REDACTED	3 month	25	15	375	0															None
1330		2020-12-02	Kabucikire	18	11	No																																	None
1331	D4	2020-12-02	Kabucikire	18	12	Yes	Baboon	Cassava	061654	204847		Cassava plant uprooted and left on the ground, no tubers found	1	1 plant	1	1	1	100	REDACTED	4 month	15	10	150	5		Eggplant	15	10	061624	204844								Previously damaged	None
1332	D1	2020-12-02	Kanyasohera	18	1	Yes	Bird	Pea	062122	205233		Bird beak marks on pea pods	4		15	6	90	25	REDACTED	2.5 month	15	6	90	0		Bean	60	30	062123	205208				Guard hut	062159	205346	Farmer said peas are eaten by weavel birds	New guard hut built this week	None
1333	D2	2020-12-02	Kanyasohera	18	1	Yes	Bird	Pea	062126	205232		Bird beak marks on pea pods	2		15	6	90	25	REDACTED	2.5 month	15	6	90	0		Sweet potato	25	25	062118	205262									None
1334		2020-12-02	Kanyasohera	18	2	No																																	None
1335		2020-12-02	Kanyasohera	18	3	No																												Guard hut	065397	202230			None
1336	D3	2020-12-02	Kanyasohera	18	4	Yes	Baboon	Ground nut	062334	205375		Gnuts uprooted and eaten by baboons	4		12	4	48	25	REDACTED	2.5 month	80	30	2400	0										Guard hut	062317	205347		New guard hut built this week	3
1337		2020-12-02	Kanyasohera	18	5	No																												Guard hut	062363	205326		Existing guard hut	4
1338		2020-12-02	Kanyasohera	18	6	No																																	4
1339		2020-12-02	Kanyasohera	18	7	No																																	4
1340		2020-12-02	Kanyasohera	18	8	No																																	4
1341	D6	2020-12-02	Kanyasohera	18	9	Yes	Baboon	Maize	062541	205150		Maize eaten by baboons	2	5 plants	6	4	24	100	REDACTED	3 month	25	20	500	0		Sweet potato	20	10	062549	205115									1
1342	D7	2020-12-02	Kanyasohera	18	10	Yes	Baboon	Maize	062595	205071		Maize eaten by baboons	2	7 plants	9	4	36	100	REDACTED	3 month	30	15	450	0		Bean	30	25	062581	205007									5
1343		2020-12-07	Kyachiheka	19	1	No																																	5
1344		2020-12-07	Kyachiheka	19	2	No																																Log over trench	1
1345		2020-12-07	Kyachiheka	19	3	No																																	1
1346		2020-12-07	Kyachiheka	19	4	No																				Bean	20	22	060415	203353									4
1347		2020-12-07	Kyachiheka	19	5	No																																	4
1348	D7	2020-12-07	Kyachiheka	19	6	Yes	Monkey	Maize	060559	203383		Maize eaten by monkeys, bite marks seen	6	23 plants	8	5	40	100	REDACTED	3 month	80	80	6400	75															4
1349	D6	2020-12-07	Kyachiheka	19	6	Yes	Monkey	Maize	060569	203386		Maize eaten by monkeys, bite marks seen	4	15 plants	7	4	28	100	REDACTED	3 month	80	80	6400	70										Poison banana	060569	203388		Found yellow bananas with poison inside placed on the log of a tree	4
1350	D5	2020-12-07	Kyachiheka	19	6	Yes	Monkey	Maize	060563	203385		Monkey bite marks seen on maize comb	1	3 plants	1	1	1	100	REDACTED	3 month	80	80	6400	75															4
1351		2020-12-07	Kyachiheka	19	7	No																												Dog	060620	203421		Guarding with a dog	4
1352	D4	2020-12-07	Kyachiheka	19	7	Yes	Monkey	Maize	060628	203408		Monkey bite marks seen on maize comb	3	11 plants	8	8	64	100	REDACTED	3 month	80	80	6400	12										Guard hut	060621	203422			4
1353	D3	2020-12-07	Kyachiheka	19	8	Yes	Monkey	Maize	060628	203415		Monkey bite marks seen on maize comb	1	1 plant	1	1	1	50	REDACTED	3 month				1														Wind destroyed maize	5
1354	D2	2020-12-07	Kyachiheka	19	8	Yes	Baboon	Maize	060676	203385		Maize eaten by baboon	2	4 plants	3	2	6	100	REDACTED	4 month	25	15	375	14															5
1355	D1	2020-12-07	Kyachiheka	19	8	Yes	Baboon	Maize	060673	203393		Maize eaten by baboon	5	3 plants	2	2	4	100	REDACTED	4 month	25	15	375	12															5
1356		2020-12-07	Rurama II	19	1	No																												Guard hut	060677	203649		Guarders hitting drum to scare away monkeys	4
1357		2020-12-07	Rurama II	19	2	No																																	4
1358		2020-12-07	Rurama II	19	3	No																																	3
1359		2020-12-07	Kijonjomi	19	1	No																												Guard hut	059682	203850			5
1360		2020-12-07	Kijonjomi	19	2	No																																	5
1361		2020-12-07	Kijonjomi	19	3	No																												Guard hut	059739	203831		Monkeys seen up in trees at the edge	Rock
1362	D3	2020-12-07	Kijonjomi	19	4	Yes	Monkey	Maize	059810	203786		Maize damaged by monkey	1	7 plants	5	5	25	100	REDACTED	3 month	30	15	450	4															4
1363	D2	2020-12-07	Kijonjomi	19	4	Yes	Monkey	Maize	059807	203791		Monkey bite marks on maize	3	23 plants	20	6	120	100	REDACTED	2.5 month	20	15	300	0															4
1364		2020-12-07	Kijonjomi	19	5	No																																	4
1365	D1	2020-12-07	Kijonjomi	19	6	Yes	Monkey	Maize	069907	203725		Monkey bite marks on maize 1cm	3	8 plants	4	3	12	100	REDACTED	2.5 month	120	50	6000	5														Scattered damages	1
1366		2020-12-08	Nyabubale	19	1	No																																	5
1367		2020-12-08	Nyabubale	19	2	No																																	5
1368		2020-12-08	Nyabubale	19	3	No																																	5
1369		2020-12-08	Nyabubale	19	4	No																																	4
1370		2020-12-08	Nyabubale	19	5	No																																	4
1371		2020-12-08	Nyabubale	19	6	No																																	4
1372		2020-12-08	Nyabubale	19	7	No																												Guard hut	067339	206039			BLANK
1373	D1	2020-12-08	Nyabubale	19	8	Yes	Monkey	Maize	067354	206057		Monkey ate maize	2	12 plants	13	8	104	100	REDACTED	3 month	35	30	1050	0														Previously damaged	BLANK
1374	D2	2020-12-08	Nyabubale	19	9	Yes	Baboon	Maize	067458	206053		Maize eaten by baboon	2	8 plants	7	5	35	100	REDACTED	4 month	120	15	1800	0		Sweet potato	25	20	067415	206042				Guard hut	06743	206043	Chased away baboons before destroying a lot		BLANK
1375		2020-12-08	Nyabubale	19	10	No																																Some bees moved out of beehives because of rain	None	3
1376		2020-12-08	Nyabubale	19	11	No																																Some bees moved out of beehives because of rain	3	2
1377	D3	2020-12-08	Nyabubale	19	12	Yes	Baboon	Maize	067576	206104		Maize eaten by baboons	1	6 plants	3	2	6		REDACTED	4 month	12	10	120	0										Scarecrow	067582	206111		New scarecrow	5
1378		2020-12-08	Nyabubale	19	13	No																																	5
1379	D4	2020-12-08	Nyabubale	19	14	Yes	Baboon	Maize	067640	206198		Maize eaten by baboons	2	6 plants	7	4	28		REDACTED	4 month	25	15	375	4														Previously damaged	5
1380		2020-12-08	Nyabubale	19	15	No																																	5
1381		2020-12-08	Nyabubale	19	16	No																																	5
1382		2020-12-08	Nyabubale	19	17	No																																	5
1383		2020-12-08	Nyabubale	19	18	No																																	5
1384		2020-12-08	Nyabubale	19	19	No																																	5
1385		2020-12-08	Nyabubale	19	20	No																																	5
1386		2020-12-09	Kabucikire	19	1	No																																	None
1387	D1	2020-12-09	Kabucikire	19	2	Yes	Baboon	Edible banana	061759	205395		Baboons climbed up and ate banana	2	2 bunches, 20 fingers	2	2	4		REDACTED	10 years	60	50	3000	0													Baboons came back yesterday and were chased		None
1388		2020-12-09	Kabucikire	19	3	No																																	None
1389		2020-12-09	Kabucikire	19	4	No																																	None
1390	D2	2020-12-09	Kabucikire	19	5	Yes	Baboon	Maize	061778	205230		Maize eaten by baboons	5	14 plants	10	10	100		REDACTED	4 month	10	10	100	0															None
1391	D3	2020-12-09	Kabucikire	19	5	Yes	Baboon	Maize	061785	205233		Maize eaten by baboons	2	6 plants	10	10	100		REDACTED	4 month	10	10	100	0															None
1392	D4	2020-12-09	Kabucikire	19	6	Yes	Baboon	Maize	061898	205176		Maize eaten by baboons	6	7 plants	30	25	750		REDACTED	3.5 month	30	25	750	0															None
1393	D5	2020-12-09	Kabucikire	19	6	Yes	Baboon	Maize	061900	205171		Maize eaten by baboons	4	12 plants	30	25	750		REDACTED	3.5 month	30	25	750	0															None
1394	D6	2020-12-09	Kabucikire	19	6	Yes	Baboon	Maize	061847	205120		Maize eaten by baboons	4	4 plants	8	5	40		REDACTED	3.5 month	40	30	1200	0															None
1395	D7	2020-12-09	Kabucikire	19	7	Yes	Baboon	Ground nut	061839	205088		Baboons uprooted and ate gnuts	2	7 plants	4	2	8	100	REDACTED	3 month	20	12	240	0															None
1396	D8	2020-12-09	Kabucikire	19	7	Yes	Baboon	Maize	061834	205093		Maize eaten by baboons	2	12 plants	17	12	204		REDACTED	3 month	25	20	500	0		Sweet potato	20	5	061818	205096									None
1397	D9	2020-12-09	Kabucikire	19	8	Yes	Baboon	Maize	061746	205057		Maize eaten by baboons	3	9 plants	10	8	80		REDACTED	3 month	65	20	1300	0															None
1398	D10	2020-12-09	Kabucikire	19	8	Yes	Baboon	Sweet potato	061724	205065		Baboons uprooted veins and found no tubers	3	3 mounds	2	2	4	25	REDACTED	2 month	20	5	100	0										Guard hut	061736	205019		New guard hut for this week	None
1399		2020-12-09	Kabucikire	19	9	Yes	Bird	Pea	061862	204985		Bird beaks seen on pea pods	4		25	15	375	25	REDACTED	2.5 month	25	15	375	0															None
1400		2020-12-09	Kabucikire	19	10	No																																	None
1401	D11	2020-12-09	Kabucikire	19	11	Yes	Baboon	Maize	061724	204900		Baboons ate maize	4	7 plants	5	5	25		REDACTED	3.5 month	55	20	1100	0															None
1402	D12	2020-12-09	Kabucikire	19	11	Yes	Baboon	Maize	061729	204897		Baboons ate maize	1	4 plants	3	2	6		REDACTED	3.5 month	55	20	1100	0															None
1403	D13	2020-12-09	Kabucikire	19	11	Yes	Baboon	Maize	061691	204911		Baboons ate maize	1	6 plants	3	4	12		REDACTED	2 month	20	25	500	0															None
1404	D14	2020-12-09	Kabucikire	19	12	Yes	Baboon	Maize	061599	204830		Baboons ate maize	1	10 plants	5	4	20		REDACTED	3 month	10	8	80	0															None
1405	D1	2020-12-09	Kanyasohera	19	1	Yes	Bird	Pea	062119	205232		Bird beaks seen on pea pods	2		15	10	150	25	REDACTED	2.5 month	15	10	150	0										Guard hut	062157	205345		Existing guard hut	None
1406	D2	2020-12-09	Kanyasohera	19	1	Yes	Baboon	Maize	062169	205301		Baboons ate maize	5	22 plants	35	20	700		REDACTED	3 month	35	20	700	0														Previously damaged	None
1407	D3	2020-12-09	Kanyasohera	19	1	Yes	Baboon	Maize	062163	205293		Baboons ate maize	3	16 plants	12	10	120		REDACTED	3 month	40	20	800	0															None
1408	D4	2020-12-09	Kanyasohera	19	1	Yes	Baboon	Maize	062172	205298		Baboons ate maize	3	8 plants	12	8	96		REDACTED	3 month	35	20	700	0														Baboons heard screaming	None
1409		2020-12-09	Kanyasohera	19	1	Yes	Baboon	Maize	062170	205295		Baboons ate maize	1	4 plants	6	4	24		REDACTED	3 month	35	20	700	0															None
1410		2020-12-09	Kanyasohera	19	2	No																																	None
1411		2020-12-09	Kanyasohera	19	3	No																												Guard hut	062229	205402		Existing guard hut	None
1412	D6	2020-12-09	Kanyasohera	19	4	Yes	Baboon	Ground nut	062331	205369		Gnuts uprooted and eaten by baboons	1		15	12	180	25	REDACTED	3 month	80	30	2400	0										Guard hut	062316	205347		Existing guard hut	3
1413	D7	2020-12-09	Kanyasohera	19	5	Yes	Elephant	Ground nut	062369	205301		Elephants stomped on ground nuts	4		25	12	300	75	REDACTED	3 month	30	25	750	0										Guard hut	062365	205316		Existing guard hut	4
1414	D8	2020-12-09	Kanyasohera	19	5	Yes	Elephant	Ground nut	062354	205304		Elephants stomped on ground nuts	4		20	2	40	75	REDACTED	2 month	30	20	600	0															4
1415	D9	2020-12-09	Kanyasohera	19	5	Yes	Elephant	Ground nut	062349	205300		Elephants stomped on ground nuts	4		15	2	30	75	REDACTED	2.5 month	35	25	875	0		Sweet potato	23	18	062333	205237									4
1416	D10	2020-12-09	Kanyasohera	19	5	Yes	Elephant	Sweet potato	202334	205229		Elephants stomped on sweet potato mounds	4	7 mounds	10	2	20	50	REDACTED	1 week	45	20	900	0															4
1417	D11	2020-12-09	Kanyasohera	19	5	Yes	Elephant	Edible Banana	062334	205213		Elephant ate banana stems	4	42 plants	8	8	64		REDACTED	2 years	30	2	60	0															4
1418	D12	2020-12-09	Kanyasohera	19	6	Yes	Elephant	Ground nut	062378	205267		Elephants stomped on ground nuts	4		25	2	50	75	REDACTED	2 month	30	30	900	0													Need compensation for the damage		4
1419		2020-12-09	Kanyasohera	19	7	No																																	4
1420	D13	2020-12-09	Kanyasohera	19	8	Yes	Baboon	Maize	062482	205193		Baboons ate maize	1	7 plants	12	15	180		REDACTED	2.5 month	15	12	180	0															4
1421	D14	2020-12-09	Kanyasohera	19	9	Yes	Baboon	Maize	062955	205118		Baboons ate maize	1	22 plants	20	15	300		REDACTED	3 month	20	15	300	0															1
1422	D15	2020-12-09	Kanyasohera	19	9	Yes	Baboon	Maize	062551	205143		Baboons ate maize	1	12 plants	14	8	112		REDACTED	3.5 month	25	20	500	0															1
1423	D16	2020-12-09	Kanyasohera	19	10	Yes	Baboon	Maize	062593	205091		Baboons ate maize	1	7 plants	9	6	54		REDACTED	3 month	30	15	450	0															5
1424	D5	2020-12-14	Kyachiheka	20	1	Yes	Baboon	Maize	060322	203425		Maize combs eaten by baboons	5	Over 50 plants	25	5	125		REDACTED	3.5 month	90	50	4500	0													We didn't guard that day when the baboons came	Log over the trench	5
1425		2020-12-14	Kyachiheka	20	2	No																																	5
1426		2020-12-14	Kyachiheka	20	3	No																																	4
1427		2020-12-14	Kyachiheka	20	4	No																																	4
1428		2020-12-14	Kyachiheka	20	5	No																																	4
1429		2020-12-14	Kyachiheka	20	6	Yes	Baboon	Maize	060571	203432		Maize combs eaten by baboons	3	Over 300 plants	20	17	340	50	REDACTED	3 month	20	20	400	0															3
1430	D3	2020-12-14	Kyachiheka	20	6	Yes	Baboon	Maize	060581	203414		Maize combs eaten by baboons	3	Over 150 plants	25	20	500	25	REDACTED	3.5 month	80	80	6400	0															3
1431	D2	2020-12-14	Kyachiheka	20	7	Yes	Baboon	Maize	060631	203417		Maize combs eaten	3	Over 200 plants	35	40	1400	25	REDACTED	3.5 month	35	40	1400	0										Guard hut	060612	203418	We missed the guard that day and we found maize destroyed	Trench on this transect is cleaned; existing guard hut	5
1432	D1	2020-12-14	Kyachiheka	20	8	Yes	Baboon	Maize	060638	203453		Maize combs eaten	3	25 plants	12	8	96		REDACTED	3.5 month	80	80	6400	0														Scattered damages on the field	4
1433		2020-12-14	Rurama II	20	1	No																												Guard hut	060077	206352		Existing guard hut	3
1434		2020-12-14	Rurama II	20	2	No																																	4
1435		2020-12-14	Rurama II	20	3	No																																	4
1436		2020-12-14	Kijonjomi	20	1	No																												Guard hut	059669	203856		Existing guard hut	5
1437		2020-12-14	Kijonjomi	20	2	No																																	5
1438		2020-12-14	Kijonjomi	20	3	No																												Guard hut	059737	203843		Existing guard hut	Rock
1439	D1	2020-12-14	Kijonjomi	20	4	Yes	Baboon	Maize	059766	203801		Mark biets of 2-5 cm on maize comb	3	3 plants	3	4	12		REDACTED	3.5 month	30	20	600	8														Nobody found guarding crops	4
1440		2020-12-14	Kijonjomi	20	5	No																																	4
1441		2020-12-14	Kijonjomi	20	6	No																																Found the child guarding the maize	None
1442		2020-12-15	Nyabubale	20	1	No																																	5
1443		2020-12-15	Nyabubale	20	2	No																																	5
1444		2020-12-15	Nyabubale	20	3	No																																	5
1445		2020-12-15	Nyabubale	20	4	No																																	3
1446		2020-12-15	Nyabubale	20	5	No																																	4
1447	D3	2020-12-15	Nyabubale	20	6	Yes	Baboon	Maize	067349	205941		Maize eaten by baboons	3	Over 100 plants	30	10	300	75	REDACTED	3.5 month	30	10	300	0															4
1448		2020-12-15	Nyabubale	20	6	Yes	Baboon	Sweet potato	06743	206964		Baboon uprooted and ate asweet potato	3	36 mounds	25	10	250		REDACTED	4 month	25	20	500	0															4
1449		2020-12-15	Nyabubale	20	7	No																												Guard hut	067352	206032		Existing guard hut	4
1450		2020-12-15	Nyabubale	20	8	No																																	5
1451		2020-12-15	Nyabubale	20	9	No																												Guard hut	067442	206042			5
1452		2020-12-15	Nyabubale	20	10	No																																	1	3
1453		2020-12-15	Nyabubale	20	11	No																																	4	2
1454		2020-12-15	Nyabubale	20	12	No																												Scarecrow	067578	206108		Scarecrow was here last week	5
1455	D1	2020-12-15	Nyabubale	20	13	Yes	Baboon	Sweet potato	067600	206190		Veins uprooted by baboons but found nothing	3	4 mounds	5	3	15	25	REDACTED	2 month	20	15	300	0															5
1456		2020-12-15	Nyabubale	20	14	No																																Log over the trench	5
1457		2020-12-15	Nyabubale	20	15	No																																	5
1458		2020-12-15	Nyabubale	20	16	No																																	5
1459		2020-12-15	Nyabubale	20	17	No																																	5
1460		2020-12-15	Nyabubale	20	18	No																																	5
1461		2020-12-15	Nyabubale	20	19	No																																	5
1462		2020-12-15	Nyabubale	20	20	No																																	5
1463		2020-12-16	Kabucikire	20	1	No																																	None
1464	D1	2020-12-16	Kabucikire	20	2	No	Baboon	Edible banana	061745	205398		Baboons climbed up and ate banana fingers	3	1 plant	1	1	1		REDACTED	Over 10 years	60	40	2400	0															None
1465		2020-12-16	Kabucikire	20	3	No																																	None
1466		2020-12-16	Kabucikire	20	4	No																																	None
1467		2020-12-16	Kabucikire	20	5	No																																	None
1468		2020-12-16	Kabucikire	20	6	No																																	None
1469		2020-12-16	Kabucikire	20	7	No																																	None
1470		2020-12-16	Kabucikire	20	8	No																												Guard hut	061727	205026		Existing guard hut	None
1471		2020-12-16	Kabucikire	20	9	No																																Nobody found guarding crops	None
1472	D3	2020-12-16	Kabucikire	20	10	Yes	Baboon	Maize	061691	204919		Maize combs eaten	3	Over 20 plants	5	8	40		REDACTED	2.5 month	25	15	375	2															None
1473	D2	2020-12-16	Kabucikire	20	11	Yes	Baboon	Maize	061726	204898		Maize combs eaten by baboons	3	4 plants	2	8	16		REDACTED	4 month	35	20	700	3															None
1474		2020-12-16	Kabucikire	20	12	No																																	None
1475		2020-12-16	Kanyasohera	20	1	No																												Guard hut	062158	205344		Existing guard hut	None
1476		2020-12-16	Kanyasohera	20	2	No																																	None
1477		2020-12-16	Kanyasohera	20	3	No																												Guard hut	062230	205394		Existing guard hut	None
1478		2020-12-16	Kanyasohera	20	4	No																												Guard hut	062318	205350			3
1479		2020-12-16	Kanyasohera	20	5	No																												Guard hut	062366	205320			4
1480		2020-12-16	Kanyasohera	20	6	No																																	4
1481	D3	2020-12-16	Kanyasohera	20	7	Yes	Baboon	Ground nut	062462	205180		Ground nuts uprooted ane eaten	1		10	10	100	50	REDACTED	3 month	20	10	200	0														Found the children guarding	4
1482	D1	2020-12-16	Kanyasohera	20	8	Yes	Baboon	Maize	062483	205192		Maize combs eaten by baboons	1	Over 20 plants	15	12	180	50	REDACTED	2.5 month	15	12	180	0														Garden completely destroyed as they've been destroying it previously	4
1483	D2	2020-12-16	Kanyasohera	20	8	Yes	Baboon	Ground nut	062485	205188		Ground nuts uprooted and eaten	1		8	6	48	50	REDACTED	2.5 month	20	15	300	0															4
1484		2020-12-16	Kanyasohera	20	9	No																																	1
1485	D4	2020-12-16	Kanyasohera	20	10	Yes	Baboon	Maize	062587	205082		Maize combs eaten	1	12 plants	4	3	12	25	REDACTED	3.5 month	30	20	600	3													We chased the baboons when they entered the garden		5
1486	D5	2020-12-16	Kanyasohera	20	10	Yes	Elephant	Cassava	062593	205076		Stems, leaves and tubers eaten	4	10 plants	8	6	48	25	REDACTED	8 month	30	20	600	2													Elephants were chased before destroying much at night		5
1487		2020-12-21	Kijonjomi	21	1	No																												Guard hut	059669	203856		Existing guard hut	5
1488		2020-12-21	Kijonjomi	21	2	No																																	5
1489		2020-12-21	Kijonjomi	21	3	No																												Guard hut	59745	203826		Existing guard hut	Rock
1490	D3	2020-12-21	Kijonjomi	21	4	Yes	Baboon	Maize	059772	203810		Baboons ate maize	2	6 plants	5	4	20		REDACTED	3.5 month	35	15	525	0															4
1491	D2	2020-12-21	Kijonjomi	21	5	Yes	Baboon	Maize	059818	203790		Baboons ate maize	2	12 plants	10	7	70	25	REDACTED	3.5 month	25	20	500	0															4
1492	D1	2020-12-21	Kijonjomi	21	6	Yes	Baboon	Maize	059905	203733		Baboons ate maize	6	Over 800 plants	35	20	700	50	REDACTED	3 month	120	50	6000	0															None
1493	D1	2020-12-21	Rurama II	21	1	Yes	Baboon	Maize	060061	203644		Maize eaten by baboons	0	Over 80 plants	8	5	40	50	REDACTED	3 month	100	50	5000	0										Guard hut	060077	203647	Baboons are a big problem	Found farmers chasing away baboons	3
1494		2020-12-21	Rurama II	21	2	No																																	4
1495		2020-12-21	Rurama II	21	3	No																																	4
1496		2020-12-21	Kyachiheka	21	1	No																																Log over the trench	5
1497		2020-12-21	Kyachiheka	21	2	No																																	5
1498		2020-12-21	Kyachiheka	21	3	No																																	4
1499		2020-12-21	Kyachiheka	21	4	No																																Trench is bushy	4
1500		2020-12-21	Kyachiheka	21	5	No																																Log over the trench	4
1501		2020-12-21	Kyachiheka	21	6	No																																	3
1502		2020-12-21	Kyachiheka	21	7	No																												Guard hut	060585	203421			4
1503		2020-12-21	Kyachiheka	21	8	No																																Log over the trench	4
1504		2020-12-22	Nyabubale	21	1	No																																	5
1505		2020-12-22	Nyabubale	21	2	No																																	5
1506		2020-12-22	Nyabubale	21	3	No																																	5
1507		2020-12-22	Nyabubale	21	4	No																																	4
1508		2020-12-22	Nyabubale	21	5	No																																	4
1509		2020-12-22	Nyabubale	21	6	No																																	4
1510		2020-12-22	Nyabubale	21	7	No																												Guard hut	067354	206039		Existing guard hut	4
1511		2020-12-22	Nyabubale	21	8	No																																Nobody found guarding here	5
1512		2020-12-22	Nyabubale	21	9	No																				Beans	25	20	067475	206026				Guard hut	067445	206043		Old guard hut	5
1513		2020-12-22	Nyabubale	21	10	No																																	None	3
1514		2020-12-22	Nyabubale	21	11	No																																	3
1515		2020-12-22	Nyabubale	21	12	No																																	5
1516		2020-12-22	Nyabubale	21	13	No																																	5
1517		2020-12-22	Nyabubale	21	14	No																															We have not seen elephants and baboons this week	Log over the trench	5
1518		2020-12-22	Nyabubale	21	15	No																																	5
1519		2020-12-22	Nyabubale	21	16	No																																	5
1520		2020-12-22	Nyabubale	21	17	No																																	5
1521		2020-12-22	Nyabubale	21	18	No																																	5
1522		2020-12-22	Nyabubale	21	19	No																																	5
1523		2020-12-22	Nyabubale	21	20	No																																	5
1524		2020-12-23	Kanyasohera	21	1	No																												Guard hut	062157	205344	Found children guarding crops	Existing guard hut	None
1525		2020-12-23	Kanyasohera	21	2	No																																	None
1526		2020-12-23	Kanyasohera	21	3	No																												Guard hut	062229	205398		Children found guarding ground nut garden. Baboons heard making noise at teh edge of the park	None
1527	D1	2020-12-23	Kanyasohera	21	4	Yes	Baboon	Ground nut	062326	205372		Ground nuts uprooted and eaten	1		20	30	600	75	REDACTED	3.5 month	80	30	2400	0										Guard hut	062318	205348	Found the farmer guarding the crop	Existing guard hut	3
1528		2020-12-23	Kanyasohera	21	5	No																												Guard hut	062368	205316		Existing guard hut	4
1529	D2	2020-12-23	Kanyasohera	21	6	Yes	Baboon	Ground nut	062378	205302		Ground nuts uprooted and eaten	3		8	15	120	50	REDACTED	3 month	35	35	1225	0													Found children guarding		4
1530	D3	2020-12-23	Kanyasohera	21	6	Yes	Baboon	Ground nut	062410	205279		Ground nuts uprooted and eaten	3		20	20	400	50	REDACTED	3 month	20	35	700	0															4
1531		2020-12-23	Kanyasohera	21	7	No																																	4
1532	D4	2020-12-23	Kanyasohera	21	8	Yes	Baboon	Ground nut	062480	205197		Ground nuts uprooted and eaten	2		5	6	30	25	REDACTED	3 month	15	20	300	0													Baboons were chased before damaging much		4
1533		2020-12-23	Kanyasohera	21	9	No																																	1
1534		2020-12-23	Kanyasohera	21	10	No																																	5
1535		2020-12-23	Kabucikire	21	1	No																																	None
1536		2020-12-23	Kabucikire	21	2	No																															Baboons came today but we chased		None
1537		2020-12-23	Kabucikire	21	3	No																																	None
1538		2020-12-23	Kabucikire	21	4	No																																	None
1539		2020-12-23	Kabucikire	21	5	No																																	None
1540		2020-12-23	Kabucikire	21	6	No																																	None
1541		2020-12-23	Kabucikire	21	7	No																																	None
1542		2020-12-23	Kabucikire	21	8	No																												Guard hut	061716	205033		Existing guard hut	None
1543		2020-12-23	Kabucikire	21	9	No																																	None
1544		2020-12-23	Kabucikire	21	10	Yes	Baboon	Maize	061756	204930		Maize combs eaten	1	2 plants	1	1	1		REDACTED	3 month	15	25	375	0															None
1545		2020-12-23	Kabucikire	21	11	No																																	None
1546		2020-12-23	Kabucikire	21	12	Yes	Baboon	Maize	61602	204828		Maize combs eaten	2	5 plants	3	2	6		REDACTED	3.5 month	10	10	100	1													We chased before destroying many crops		None
1547		2020-12-28	Kyachiheka	22	1	No																																Log over the trench	5
1548		2020-12-28	Kyachiheka	22	2	No																																	5
1549		2020-12-28	Kyachiheka	22	3	No																																	5
1550		2020-12-28	Kyachiheka	22	4	No																																	4
1551		2020-12-28	Kyachiheka	22	5	No																																Log over the trench	4
1552	D3	2020-12-28	Kyachiheka	22	6	Yes	Monkey	Maize	060581	203435		Monkeys bite marks seen on maize	1	3 plants	5	3	15		REDACTED	3.5 month	120	25	3000	12															3
1553	D2	2020-12-28	Kyachiheka	22	6	Yes	Monkey	Maize	060588	203432		Monkeys bite marks seen on maize	1	4 plants	8	8	64		REDACTED	3.5 month	80	50	4000	0															3
1554	D1	2020-12-28	Kyachiheka	22	7	Yes	Monkey	Maize	060636	203415		Monkeys bite marks seen on maize	1	8 plants	15	10	150		REDACTED	3.5 month	80	50	4000	0										Guard hut	060621	203427		Existing guard hut	4
1555		2020-12-28	Kyachiheka	22	8	No																																Log over the trench	4
1556		2020-12-28	Rurama II	22	1	No																												Guard hut	060070	203664		Existing guard hut	3
1557		2020-12-28	Rurama II	22	2	No																																	4
1558		2020-12-28	Rurama II	22	3	No																																	4
1559		2020-12-28	Kijonjomi	22	1	No																												Guard hut	059668	203849			5
1560		2020-12-28	Kijonjomi	22	2	No																																	5
1561	D8	2020-12-28	Kijonjomi	22	3	Yes	Baboon	Maize	059767	203808		Baboon ate maize	7	16 plants	12	10	120		REDACTED	4 month	35	15	525	0										Guard hut	059739	203828		Existing guard hut	Rock
1562	D7	2020-12-28	Kijonjomi	22	4	Yes	Elephant	Edible banana	059778	203676		Elephants stamped and broke newly planted bananas	3	2 plants	2	2	4		REDACTED	5 month	20	10	200	5															4
1563	D6	2020-12-28	Kijonjomi	22	4	Yes	Elephant	Maize	059779	203679		Maize eaten by elephant	3	Over 40 plants	5	5	25	100	REDACTED	4 month	30	20	600	0															4
1564	D5	2020-12-28	Kijonjomi	22	5	Yes	Elephant	Sweet potato	059793	203687		Elephant detroyed and ate sweet potatos	3	25 mounds	10	4	40	75	REDACTED	4.5 month	30	15	450	0															4
1565	D4	2020-12-28	Kijonjomi	22	6	Yes	Elephant	Yam	059873	203669		Elephant uprooted and ate yams	3	10 plants	12	7	96		REDACTED	7 month	80	70	5600	0															None
1566	D3	2020-12-28	Kijonjomi	22	6	Yes	Elephant	Brewing banana	059877	203665		Elephant ate entire plant	3	1 plant	1	1	1		REDACTED	Over 10 years	70	80	5600																None
1567	D2	2020-12-28	Kijonjomi	22	6	Yes	Elephant	Maize	059905	203733		Maize eaten by baboon	2		45	40	1800	25	REDACTED	3 month	120	50	6000	25															None
1568	D1	2020-12-28	Kijonjomi	22	6	Yes	Elephant	Maize	059902	203721		Elephant ate and destroyed maize	3		120	25	3000	75	REDACTED	3 month	120	50	6000	75															None
1569		2020-12-29	Nyabubale	22	1	No																																	5
1570		2020-12-29	Nyabubale	22	2	No																																	5
1571		2020-12-29	Nyabubale	22	3	No																																	5
1572		2020-12-29	Nyabubale	22	4	No																																	3
1573		2020-12-29	Nyabubale	22	5	No																																	4
1574		2020-12-29	Nyabubale	22	6	No																																	4
1575		2020-12-29	Nyabubale	22	7	No																												Guard hut	067351	206039		Existing guard hut	4
1576		2020-12-29	Nyabubale	22	8	No																															Baboons have spent some days without coming to our crops		5
1577		2020-12-29	Nyabubale	22	9	No																												Guard hut	067482	206003			5
1578		2020-12-29	Nyabubale	22	9	No																												Guard hut	067436	206045		Existing guard hut	5
1579		2020-12-29	Nyabubale	22	10	No																																	None	3
1580		2020-12-29	Nyabubale	22	11	No																																	3	2
1581		2020-12-29	Nyabubale	22	12	No																																Monkey seen at edge of the park	5
1582		2020-12-29	Nyabubale	22	13	No																																	5
1583		2020-12-29	Nyabubale	22	14	No																																Log over the trench	5
1584		2020-12-29	Nyabubale	22	15	No																																	5
1585		2020-12-29	Nyabubale	22	16	No																																	5
1586		2020-12-29	Nyabubale	22	17	No																																Grasses over trench due to too much rain	5
1587		2020-12-29	Nyabubale	22	18	No																																	5
1588		2020-12-29	Nyabubale	22	19	No																																	5
1589		2020-12-29	Nyabubale	22	20	No																																Elephants reached near the trench but they couldn't cross it	5
1590		2020-12-30	Kabucikire	22	1	No																																	None
1591		2020-12-30	Kabucikire	22	2	No																																	None
1592		2020-12-30	Kabucikire	22	3	No																																	None
1593		2020-12-30	Kabucikire	22	4	No																																	None
1594		2020-12-30	Kabucikire	22	5	No																																	None
1595		2020-12-30	Kabucikire	22	6	No																																	None
1596		2020-12-30	Kabucikire	22	7	No																																	None
1597		2020-12-30	Kabucikire	22	8	No																												Guard hut	061734	205017		Existing guard hut	None
1598		2020-12-30	Kabucikire	22	9	No																																	None
1599		2020-12-30	Kabucikire	22	10	No																																	None
1600		2020-12-30	Kabucikire	22	11	No																																	None
1601		2020-12-30	Kabucikire	22	12	No																																	None
1602	D1	2020-12-30	Kanyasohera	22	1	Yes	Baboon	Maize	062145	205289		Maize damaged by baboons	6		20	15	300	50	REDACTED	4 month	20	15	300	0										Guard hut	062155	205341			None
1603		2020-12-30	Kanyasohera	22	2	No																																	None
1604		2020-12-30	Kanyasohera	22	3	No																												Guard hut	062231	205391			None
1605		2020-12-30	Kanyasohera	22	4	No																												Guard hut	062309	205351		Existing guard hut	3
1606		2020-12-30	Kanyasohera	22	5	No																												Guard hut	062365	205317			4
1607		2020-12-30	Kanyasohera	22	6	No																																	4
1608		2020-12-30	Kanyasohera	22	7	No																																	4
1609		2020-12-30	Kanyasohera	22	8	No																																	4
1610		2020-12-30	Kanyasohera	22	9	No																																	1
1611	D2	2020-12-30	Kanyasohera	22	10	Yes	Baboon	Cassava	062584	205071		Baboon uprooted and ate cassava	2	2 plants	2	2	4		REDACTED	10 month	35	20	700	0														Previously damaged	5
1612	D3	2020-12-30	Kanyasohera	22	10	Yes	Baboon	Maize	062588	205061		Baboons ate maize	2	38 plants	12	10	120		REDACTED	4 month	35	20	700	7														Previously damaged	5
1613		2021-01-04	Kyachiheka	23	1	No																																Log over the trench	5
1614		2021-01-04	Kyachiheka	23	2	No																																	5
1615		2021-01-04	Kyachiheka	23	3	No																																	4
1616		2021-01-04	Kyachiheka	23	4	No																																	4
1617		2021-01-04	Kyachiheka	23	5	No																																Log over the trench	4
1618		2021-01-04	Kyachiheka	23	6	No																																	3
1619	D1	2021-01-04	Kyachiheka	23	7	No	Monkey	Maize	060654	203389		Monkeys bite marks seen on maize combs	4	4 plants	6	5	30		REDACTED	3.5 month	80	80	6400	10										Guard hut	060606	203399		Existing guard hut	4
1620		2021-01-04	Kyachiheka	23	8	No																																Log over the trench	4
1621	D1	2021-01-04	Rurama II	23	1	Yes	Monkey	Maize	060071	203637		Monkey bite marks on maize comb	2	3 plants	3	3	9		REDACTED	3.5 month	80	50	4000	12										Guard hut	060073	203649		Existing guard hut	3
1622		2021-01-04	Rurama II	23	2	No																																	4
1623		2021-01-04	Rurama II	23	3	No																																	4
1624		2021-01-04	Kijonjomi	23	1	No																																Guard hut demolished	5
1625		2021-01-04	Kijonjomi	23	2	No																																	5
1626		2021-01-04	Kijonjomi	23	3	No																												Guard hut	059730	203825	Said its the grey-cheeked mongabey which mostly steals maize	Existing guard hut	Rock
1627	D2	2021-01-04	Kijonjomi	23	4	Yes	Baboon	Maize	059804	203800		Maize eaten by baboons	6	Over 15 plants	6	4	24	25	REDACTED	3.5 month	25	20	500	0														Previously damaged and no more crops now	4
1628		2021-01-04	Kijonjomi	23	5	No																																	4
1629	D1	2021-01-04	Kijonjomi	23	6	Yes	Baboon	Maize	059881	203730		Maize eaten by baboon	2	Over 40 plants	27	20	540	25	REDACTED	3 month	120	50	6000	0														Previously damaged	None
1630	D1	2021-01-05	Nyabubale	23	1	Yes	Elephant	Edible banana	067116	205765		Banana suckers eaten adn foot prints in the garden	5	8 plants	20	15	300		REDACTED	9 month	30	25	750	0															4
1631	D2	2021-01-05	Nyabubale	23	1	Yes	Elephant	Cabbage	067137	205776		Cabbages uprooted and eaten	5	20 heads	10	6	60		REDACTED	2.5 month	15	10	150	0															4
1632	D4	2021-01-05	Nyabubale	23	2	Yes	Elephant	Edible banana	067150	205771		Banana fingers eaten	5	1 plant	1	1	1		REDACTED	1.5 years	20	25	500	0														Trench is bushy	4
1633	D3	2021-01-05	Nyabubale	23	2	Yes	Elephant	Cassava	067148	205770		Cassava plants uprooted and tubers eaten	5	6 plants	10	3	30		REDACTED	8 months	20	10	200	3													We chased elephants at night and they were about to kill us		4
1634		2021-01-05	Nyabubale	23	3	No																																	4
1635		2021-01-05	Nyabubale	23	4	No																																	4
1636		2021-01-05	Nyabubale	23	5	No																																	4
1637		2021-01-05	Nyabubale	23	6	No																																Log over trench	4
1638		2021-01-05	Nyabubale	23	7	No																												Guard hut	067349	206039			4
1639		2021-01-05	Nyabubale	23	8	No																																	4
1640		2021-01-05	Nyabubale	23	9	No																												Guard hut	067445	206045	Most of the crops have been harvested in most of the transects and few are remaining	Existing guard hut	4
1641		2021-01-05	Nyabubale	23	9	No																												Scarecrow	067502	206013			4
1642		2021-01-05	Nyabubale	23	10	No																																Elephants reached the bee fence but didn't cross	None	3
1643		2021-01-05	Nyabubale	23	11	No																																No maintenance yet of the trench	3	2
1644		2021-01-05	Nyabubale	23	12	No																																Grasses over the trench	4
1645		2021-01-05	Nyabubale	23	13	No																																Grasses over the trench	4
1646		2021-01-05	Nyabubale	23	14	No																															Baboon could have went to other areas	Log and grass over the trench	4
1647		2021-01-05	Nyabubale	23	15	No																																No maintenance yet	4
1648		2021-01-05	Nyabubale	23	16	No																																No maintenance yet as grass covers the trench	4
1649		2021-01-05	Nyabubale	23	17	No																																Grasses cover the trench	4
1650		2021-01-05	Nyabubale	23	18	No																																Grass covers the trench	4
1651		2021-01-05	Nyabubale	23	19	No																																	5
1652		2021-01-05	Nyabubale	23	20	No																																	5
1653		2021-01-06	Kabucikire	23	1	No																																	None
1654		2021-01-06	Kabucikire	23	2	No																																	None
1655		2021-01-06	Kabucikire	23	3	No																																	None
1656		2021-01-06	Kabucikire	23	4	No																																	None
1657		2021-01-06	Kabucikire	23	5	No																																	None
1658		2021-01-06	Kabucikire	23	6	No																																	None
1659		2021-01-06	Kabucikire	23	7	No																																	None
1660		2021-01-06	Kabucikire	23	8	No																												Guard hut	061739	205013			None
1661		2021-01-06	Kabucikire	23	9	No																																	None
1662		2021-01-06	Kabucikire	23	10	No																																	None
1663		2021-01-06	Kabucikire	23	11	No																																	None
1664		2021-01-06	Kabucikire	23	12	No																																	None
1665	D1	2021-01-06	Kanyasohera	23	1	Yes	Baboon	Ground nut	062130	205349		Ground nuts uprooted and eaten	5		5	3	15	25	REDACTED	3.5 month	60	20	1200	0										Guard hut	062159	205351	Children found guarding	Existing guard hut	None
1666		2021-01-06	Kanyasohera	23	2	No																																	None
1667		2021-01-06	Kanyasohera	23	3	No																												Guard hut	062230	205402	Children found guarding ground nuts	Existing guard hut	None
1668	D2	2021-01-06	Kanyasohera	23	4	Yes	Baboon	Ground nut	062322	205372		Ground nut uprooted and eaten	1		6	4	24	25	REDACTED	4 month	30	80	2400	0										Guard hut	062316	205346		Existing guard hut; found farmers harvesting ground nut	4
1669		2021-01-06	Kanyasohera	23	5	No																												Guard hut	062364	205316		Existing guard hut	4
1670		2021-01-06	Kanyasohera	23	6	No																																	4
1671		2021-01-06	Kanyasohera	23	7	No																																	4
1672		2021-01-06	Kanyasohera	23	8	No																																	4
1673		2021-01-06	Kanyasohera	23	9	No																																Crossing point for elephants is in this area	1
1674	D3	2021-01-06	Kanyasohera	23	10	Yes	Baboon	Cassava	062592	205080		Cassava plant uprooted and tubers eaten	2	2 plants	1	1	1		REDACTED	10 month	35	15	525	3															5
1675	D4	2021-01-06	Kanyasohera	23	10	Yes	Baboon	Maize	062590	205061		Maize combs eaten and left in garden	2	3 plants	2	3	6	25	REDACTED	4 month	35	15	525	2															5
1676		2021-01-11	Kyachiheka	24	1	No																																	5
1677		2021-01-11	Kyachiheka	24	2	No																																	5
1678		2021-01-11	Kyachiheka	24	3	No																																	4
1679		2021-01-11	Kyachiheka	24	4	No																																	4
1680		2021-01-11	Kyachiheka	24	5	No																																	4
1681	D1	2021-01-11	Kyachiheka	24	6	Yes	Monkey	Maize	060604	203430		Maize eaten by monkey	2	2 plant	1	1	1		REDACTED	4 month	80	80	6400	7															3
1682		2021-01-11	Kyachiheka	24	7	No																												Guard hut	060615	203423			4
1683		2021-01-11	Kyachiheka	24	8	No																																	4
1684	D1	2021-01-11	Rurama II	24	1	Yes	Baboon	Maize	060064	203638		Baboons ate maize	5	16 plants	10	8	80		REDACTED	3.5 month	80	50	4000	0										Guard hut	060091	203648		Previously eaten	3
1685		2021-01-11	Rurama II	24	2	No																																	4
1686		2021-01-11	Rurama II	24	3	No																																	4
1687		2021-01-11	Kijonjomi	24	1	No																																	5
1688		2021-01-11	Kijonjomi	24	2	No																																	5
1689		2021-01-11	Kijonjomi	24	3	No																												Guard hut	059735	203824			Rock
1690	D2	2021-01-11	Kijonjomi	24	4	No	Baboon	Maize	059763	203792		Maize eaten by baboons	2	6 plants	7	3	21		REDACTED	3 month	27	20	540	0															4
1691		2021-01-11	Kijonjomi	24	5	No																																	4
1692	D1	2021-01-11	Kijonjomi	24	6	No	Baboon	Maize	059894	203732		Maize eaten by baboons	5	Over 200 plants	65	20	1300		REDACTED	3.5 month	120	50	6000	0															None
1693		2021-01-12	Nyabubale	24	1	No																																	4
1694		2021-01-12	Nyabubale	24	2	No																																	4
1695		2021-01-12	Nyabubale	24	3	No																																	4
1696		2021-01-12	Nyabubale	24	4	No																																	4
1697		2021-01-12	Nyabubale	24	5	No																																	4
1698		2021-01-12	Nyabubale	24	6	No																																	4
1699		2021-01-12	Nyabubale	24	7	No																												Guard hut	067351	206036		Existing guard hut	4
1700		2021-01-12	Nyabubale	24	8	No																																	4
1701		2021-01-12	Nyabubale	24	9	No																												Guard hut	067442	206037		Existing guard hut	4
1702		2021-01-12	Nyabubale	24	9	No																												Scarecrow	067480	206005		Existing scarecrow	4
1703		2021-01-12	Nyabubale	24	10	No																																	None	3
1704		2021-01-12	Nyabubale	24	11	No																																	3	3
1705		2021-01-12	Nyabubale	24	12	No																																	4
1706		2021-01-12	Nyabubale	24	13	No																																	4
1707		2021-01-12	Nyabubale	24	14	No																																Log over trench	4
1708		2021-01-12	Nyabubale	24	15	No																																	4
1709		2021-01-12	Nyabubale	24	16	No																																	4
1710		2021-01-12	Nyabubale	24	17	No																																	4
1711		2021-01-12	Nyabubale	24	18	No																																	4
1712		2021-01-12	Nyabubale	24	19	No																																	4
1713		2021-01-12	Nyabubale	24	20	No																																	4
1714	D1	2021-01-13	Kanyasohera	24	1	Yes	Elephant	Maize	062153	205218		Maize stems eaten by elephants	4	4 plant	3	2	6	25	REDACTED	3 month	35	15	525	0										Guard hut	062152	205337		Existing guard hut	None
1715		2021-01-13	Kanyasohera	24	2	No																																	None
1716	D2	2021-01-13	Kanyasohera	24	3	Yes	Baboon	Ground nut	062227	205394		Ground nuts uprooted and eaten	5		25	8	200	25	REDACTED	3.5 month	60	40	2400	0										Guard hut	062229	205398		Children guarding baboons	None
1717		2021-01-13	Kanyasohera	24	4	No																												Guard hut	062316	205347		Existing guard hut; elephant foot stamps seen in transect	3
1718		2021-01-13	Kanyasohera	24	5	Yes	Elephant	Sweet potato	062329	205229		Foot stomps in garden and veins uprooted	4	20 mounds	25	2	50	25	REDACTED	1 month	30	20	600	0										Guard hut	062366	205315		Existing guard hut; elephant foot stamps seen in transect	4
1719		2021-01-13	Kanyasohera	24	6	No																																	4
1720		2021-01-13	Kanyasohera	24	7	No																																	4
1721		2021-01-13	Kanyasohera	24	8	Yes	Elephant	Ground nut	062467	205168		Ground nut uprooted and stepped on	4		7	5	35	50	REDACTED	4 month	15	15	225	0													Only one elephant came, but we chased it		4
1722		2021-01-13	Kanyasohera	24	9	No																																Crossing point for elephants on this transect	1
1723		2021-01-13	Kanyasohera	24	10	No																																	5
1724		2021-01-13	Kabucikire	24	1	No																															We chased baboons on this transect		None
1725		2021-01-13	Kabucikire	24	2	No																																	None
1726		2021-01-13	Kabucikire	24	3	No																																	None
1727		2021-01-13	Kabucikire	24	4	No																																	None
1728		2021-01-13	Kabucikire	24	5	No																																	None
1729		2021-01-13	Kabucikire	24	6	No																																	None
1730		2021-01-13	Kabucikire	24	7	No																																Most crops have been harvested	None
1731		2021-01-13	Kabucikire	24	8	No																												Guard hut	061749	205008		Existing guar dhut	None
1732		2021-01-13	Kabucikire	24	9	No																																	None
1733		2021-01-13	Kabucikire	24	10	No																																	None
1734		2021-01-13	Kabucikire	24	11	No																																	None
1735		2021-01-13	Kabucikire	24	12	No																															We normally hear elephants breaking trees in the park		None
1736		2021-01-18	Kyachiheka	25	1	No																																	5
1737		2021-01-18	Kyachiheka	25	2	No																																	5
1738		2021-01-18	Kyachiheka	25	3	No																																	4
1739		2021-01-18	Kyachiheka	25	4	No																																	4
1740	D4	2021-01-18	Kyachiheka	25	5	Yes	Baboon	Maize	060481	203341		Maize combs eaten	3	Over 50 plants	30	5	150	75	REDACTED	3.5 month	40	40	1600	0															4
1741	D3	2021-01-18	Kyachiheka	25	6	Yes	Baboon	Maize	060584	203430		Maize combs eaten	1	Over 100 plants	25	30	750	50	REDACTED	4 month	25	120	3000	0															3
1742	D2	2021-01-18	Kyachiheka	25	7	Yes	Chimpanzee	Maize	060590	203423		Maize combs eaten and stems	1	Over 100 plants	10	15	150	50	REDACTED	4 month	80	80	6400	0										Guard hut	060625	203421		Existing guard hut	4
1743	D1	2021-01-18	Kyachiheka	25	8	Yes	Chimpanzee	Maize	060664	203422		Maize combs eaten and stems	1	Over 200 plants	20	25	500	50	REDACTED	4 month	80	80	6400	0													We found chimps in the garden and chased them	log over trench	5
1744		2021-01-18	Rurama II	25	1	No																												Guard hut	60074	203650		Existing guard hut; nobody found guarding the hut	3
1745		2021-01-18	Rurama II	25	2	No																																	4
1746		2021-01-18	Rurama II	25	3	No																																	4
1747		2021-01-18	Kijonjomi	25	1	No																																	5
1748		2021-01-18	Kijonjomi	25	2	No																																	5
1749		2021-01-18	Kijonjomi	25	3	No																												Guard hut	59741	203828	Farmers guarding said chimpanzees came but did not destroy anything	Existing guard hut	Rock
1750	D4	2021-01-18	Kijonjomi	25	4	Yes	Baboon	Maize	59769	203799		Maize combs eaten by baboons	3	Over 30 plants	15	7	105	50	REDACTED	3.5 month	30	15	450	0										Dog	59780	203808		Monkeys in trees at edge and dog is watching them	4
1751		2021-01-18	Kijonjomi	25	5	No																																	4
1752	D1	2021-01-18	Kijonjomi	25	6	Yes	Baboon	Maize	59897	203714		Maize combs eaten	5	Over 150 plants	15	25	375	50	REDACTED	3.5 month	120	50	6000	0															None
1753	D2	2021-01-18	Kijonjomi	25	6	Yes	Baboon	Maize	59899	203717		Maize combs eaten	3	Over 150 plants	10	20	200	55	REDACTED	3.5 month	120	50	6000	3															None
1754	D3	2021-01-18	Kijonjomi	25	6	Yes	Baboon	Maize	59866	203713		Maize combs eaten	0	Over 300 plants	20	40	800		REDACTED	3.5 month	120	50	6000	0															None
1755		2021-01-19	Nyabubale	25	1	No																																	4
1756		2021-01-19	Nyabubale	25	2	No																																	4
1757		2021-01-19	Nyabubale	25	3	No																																	4
1758		2021-01-19	Nyabubale	25	4	No																																	4
1759		2021-01-19	Nyabubale	25	5	No																																	4
1760		2021-01-19	Nyabubale	25	6	No																																	4
1761		2021-01-19	Nyabubale	25	7	No																												Guard hut	067386	206058		Existing guard hut	4
1762		2021-01-19	Nyabubale	25	8	No																																	4
1763		2021-01-19	Nyabubale	25	9	No																												Guard hut	067444	206044		Existing guard hut	4
1764		2021-01-19	Nyabubale	25	9	No																												Scarecrow	067481	206004		Existing scarecrow	4
1765		2021-01-19	Nyabubale	25	10	No																																	None	3
1766		2021-01-19	Nyabubale	25	11	No																																	3	3
1767		2021-01-19	Nyabubale	25	12	No																																	4
1768		2021-01-19	Nyabubale	25	13	No																															Chased away baboons yesterday		4
1769		2021-01-19	Nyabubale	25	14	No																																	4
1770		2021-01-19	Nyabubale	25	15	No																																	4
1771		2021-01-19	Nyabubale	25	16	No																																	4
1772		2021-01-19	Nyabubale	25	17	No																																	4
1773		2021-01-19	Nyabubale	25	18	No																																	4
1774		2021-01-19	Nyabubale	25	19	No																																	4
1775		2021-01-19	Nyabubale	25	20	No																																	4
1776		2021-01-20	Kabucikire	25	1	No																																	None
1777		2021-01-20	Kabucikire	25	2	No																															Baboons came but we chased and no crop was destroyed		None
1778		2021-01-20	Kabucikire	25	3	No																																	None
1779		2021-01-20	Kabucikire	25	4	No																																	None
1780		2021-01-20	Kabucikire	25	5	No																																	None
1781		2021-01-20	Kabucikire	25	6	No																																	None
1782		2021-01-20	Kabucikire	25	7	No																																	None
1783		2021-01-20	Kabucikire	25	8	No																																Guard hut demolished as most crops have been harvested	None
1784		2021-01-20	Kabucikire	25	9	No																																Most crops have been harvested	None
1785		2021-01-20	Kabucikire	25	10	No																																	None
1786		2021-01-20	Kabucikire	25	11	No																																	None
1787		2021-01-20	Kabucikire	25	12	No																															If baboons and elephants see that most crops have been harvested, they dont come more often		None
1788		2021-01-20	Kanyasohera	25	1	No																												Guard hut	062154	205356		Existing guard hut	None
1789	D1	2021-01-20	Kanyasohera	25	2	Yes	Baboon	Sweet potato	062225	205252		Sweet potato veins and tubers eaten	5	8 mounds	5	4	20	25	REDACTED	4 month	25	20	500	2															None
1790		2021-01-20	Kanyasohera	25	3	No																												Guard hut	062232	205398		Existing guard hut; children guarding ground nut garden	None
1791	D2	2021-01-20	Kanyasohera	25	4	Yes	Elephant	Sweet potato	062316	205225		Foot stamps uprooted the veins as it was moving	4	15 mounds	2	20	40	25	REDACTED	1 month	35	20	700	0										Guard hut	052314	205345	We chased the elephant before destroying other crops		3
1792		2021-01-20	Kanyasohera	25	5	No																															We chased the baboons yesterday but did not reach the crops	Children guarding	4
1793	D3	2021-01-20	Kanyasohera	25	6	Yes	Baboon	Ground nut	062408	205276		Ground nut uprooted and eaten by baboons	3		5	3	15	25	REDACTED	3.5 month	20	25	500	0														Garden partly harvested, children guarding	4
1794		2021-01-20	Kanyasohera	25	7	No																																	4
1795		2021-01-20	Kanyasohera	25	8	No																																	4
1796	D4	2021-01-20	Kanyasohera	25	9	Yes	Elephant	Edible banana	062549	205142		Banana sucker stem eaten	5	1 plant	1	1	1	25	REDACTED	2 year	30	35	1050	3													We chased before destroying much crops		1
1797	D5	2021-01-20	Kanyasohera	25	9	Yes	Elephant	Yam	062545	205140		Yams uprooted and eaten	5	10 plants	5	5	25	25	REDACTED	1 year	30	35	1050	3													We chased the elephants and were three in number		1
1798	D6	2021-01-20	Kanyasohera	25	10	Yes	Elephant	Sweet banana	062555	205143		Banana sucker eaten	5	1 plant	1	1	1	25	REDACTED	Over 5 year	5	5	25	1													Elephants were chased before destroying much crop		5
1799		2021-01-25	Kyachiheka	26	1	No																																	5
1800		2021-01-25	Kyachiheka	26	2	No																																	5
1801		2021-01-25	Kyachiheka	26	3	No																																	4
1802		2021-01-25	Kyachiheka	26	4	No																																	4
1803		2021-01-25	Kyachiheka	26	5	No																																	4
1804	D1	2021-01-25	Kyachiheka	26	6	Yes	Elephant	Maize	060586	203440		Maize combs eaten	1		80	25	2000	50	REDACTED	4 months	120	25	3000	0													Two elephants destroyed the crop but we chased them		3
1805		2021-01-25	Kyachiheka	26	7	No																												Guard hut	0600628	203424		Existing guard hut	4
1806		2021-01-25	Kyachiheka	26	8	No																																	4
1807	D2	2021-01-25	Rurama II	26	1	Yes	Elephant	Maize	060064	203631		Maize combs eaten	3	Over 250 plants	30	15	450	50	REDACTED	4 months	80	50	4000	0										Guard hut	060077	203648	Elephants have increased now because they come but we chase become they reach our crops	Existing guard hut	3
1808	D1	2021-01-25	Rurama II	26	1	Yes	Baboon	Maize	060057	203640		Maize combs eaten by baboons	5	Over 50 plants	5	7	35	25	REDACTED	4 months	80	50	4000	0														Children guarding	3
1809		2021-01-25	Rurama II	26	2	No																																	4
1810		2021-01-25	Rurama II	26	3	No																																	4
1811		2021-01-25	Kijonjomi	26	1	No																																	5
1812		2021-01-25	Kijonjomi	26	2	No																																	5
1813		2021-01-25	Kijonjomi	26	3	No																												Guard hut	059743	203832	We heard elephants breaking trees in the park	Farmers guarding	Rock
1814	D2	2021-01-25	Kijonjomi	26	4	Yes	Elephant	Yam	059757	203670		Yams uprooted and eaten by elephants	3	Over 100 plants	25	25	625	75	REDACTED	2 year	40	60	2400	2													We chased elephants		4
1815	D1	2021-01-25	Kijonjomi	26	4	Yes	Elephant	Edible banana	059761	203668		Banana suckers broke down and eaten	3	Over 30 plants	25	25	625	100	REDACTED	5 year	40	80	3200	3															4
1816		2021-01-25	Kijonjomi	26	5	No																																	4
1817		2021-01-25	Kijonjomi	26	6	No																																Crossing point on this area (for elephants)	None
1818		2021-01-26	Nyabubale	26	1	No																																	4
1819		2021-01-26	Nyabubale	26	2	No																																	4
1820		2021-01-26	Nyabubale	26	3	No																																Trench is so bushy	4
1821		2021-01-26	Nyabubale	26	4	No																																	4
1822		2021-01-26	Nyabubale	26	5	No																																	4
1823		2021-01-26	Nyabubale	26	6	No																																	4
1824		2021-01-26	Nyabubale	26	7	No																												Guard hut	067349	206038		Existing guard hut	4
1825		2021-01-26	Nyabubale	26	8	No																																	4
1826		2021-01-26	Nyabubale	26	9	No																												Guard hut	067442	206042		Existing guard hut	4
1827		2021-01-26	Nyabubale	26	9	No																												Scarecrow	067479	206008		Existing scarecrow	4
1828		2021-01-26	Nyabubale	26	10	No																																	None	3
1829		2021-01-26	Nyabubale	26	11	No																																	3	3
1830		2021-01-26	Nyabubale	26	12	No																																	4
1831		2021-01-26	Nyabubale	26	13	No																																	4
1832		2021-01-26	Nyabubale	26	14	No																																	4
1833		2021-01-26	Nyabubale	26	15	No																																	4
1834		2021-01-26	Nyabubale	26	16	No																																	4
1835		2021-01-26	Nyabubale	26	17	No																				Bean	20	20	067818	206224									4
1836		2021-01-26	Nyabubale	26	18	No																																	4
1837		2021-01-26	Nyabubale	26	19	No																																	4
1838		2021-01-26	Nyabubale	26	20	No																																	4
1839		2021-01-27	Kabucikire	26	1	No																															Baboons came but we chased them		None
1840		2021-01-27	Kabucikire	26	2	No																																	None
1841		2021-01-27	Kabucikire	26	3	No																																	None
1842		2021-01-27	Kabucikire	26	4	No																																	None
1843		2021-01-27	Kabucikire	26	5	No																																	None
1844		2021-01-27	Kabucikire	26	6	No																																	None
1845		2021-01-27	Kabucikire	26	7	No																																	None
1846		2021-01-27	Kabucikire	26	8	No																																	None
1847		2021-01-27	Kabucikire	26	9	No																																	None
1848		2021-01-27	Kabucikire	26	10	No																																	None
1849		2021-01-27	Kabucikire	26	11	No																																	None
1850		2021-01-27	Kabucikire	26	12	No																															We normally hear elephants in the park daily but they have not reached here yet		None
1851		2021-01-27	Kanyasohera	26	1	No																												Guard hut	062147	205343		Elephant foot stomps seen on transect but they didn't destroy anything; existing guard hut	None
1852		2021-01-27	Kanyasohera	26	2	No																																	None
1853		2021-01-27	Kanyasohera	26	3	No																												Guard hut	062223	205394		Children guarding the ground nuts until harvest; existing guard hut	None
1854		2021-01-27	Kanyasohera	26	4	No																												Guard hut	062315	205351		Existing guard hut; ground nuts harvested	3
1855		2021-01-27	Kanyasohera	26	5	No																												Guard hut	062364	205315		Existing guard hut	4
1856	D1	2021-01-27	Kanyasohera	26	6	Yes	Baboon	Ground nut	062397	205254		Ground nuts uprooted and earten	2		10	8	80	25	REDACTED	3.5 month	15	30	450	0													We chased baboons in the garden		4
1857	D2	2021-01-27	Kanyasohera	26	7	Yes	Elephant	Edible banana	062247	205158		Banana stems broken, suckers and leaves eaten	3	3 plants	2	2	4		REDACTED	5 years	30	40	1200	0		Sweet potato	8	3	062451	205166							We chaed elephants before destroying many plants		4
1858		2021-01-27	Kanyasohera	26	8	No																																	4
1859		2021-01-27	Kanyasohera	26	9	No																															Baboons and elephants did not come this week		1
1860		2021-01-27	Kanyasohera	26	10	No																																	5
1861		2021-02-01	Kyachiheka	27	1	No																																	5
1862		2021-02-01	Kyachiheka	27	2	No																																	5
1863		2021-02-01	Kyachiheka	27	3	No																																	4
1864		2021-02-01	Kyachiheka	27	4	No																																	4
1865		2021-02-01	Kyachiheka	27	5	No																																	4
1866		2021-02-01	Kyachiheka	27	6	No																																Elephants damaged trench but no repair yet	3
1867		2021-02-01	Kyachiheka	27	7	No																												Guard hut	060628	203408		Existing guard hut	4
1868		2021-02-01	Kyachiheka	27	8	No																																Maize crop harvested	4
1869		2021-02-01	Rurama II	27	1	No																												Guard hut	060030	203648		Elephants raided maize off transect and they crossed the trench	3
1870		2021-02-01	Rurama II	27	2	No																																Maize crop harvested	4
1871		2021-02-01	Rurama II	27	3	No																																	4
1872		2021-02-01	Kijonjomi	27	1	No																																	5
1873		2021-02-01	Kijonjomi	27	2	No																																	5
1874		2021-02-01	Kijonjomi	27	3	No																												Guard hut	057940	203824		Existing guard hut	Rock
1875		2021-02-01	Kijonjomi	27	4	No																																Crops harvested near the trench	4
1876		2021-02-01	Kijonjomi	27	5	No																																	4
1877	D1	2021-02-01	Kijonjomi	27	6	Yes	Elephant	Sweet banana	060081	203637		Stems broken and eaten	4	7 plants	5	5	25	75	REDACTED	Over 10 years	5	5	25	0															None
1878		2021-02-02	Nyabubale	27	1	No																																	5
1879		2021-02-02	Nyabubale	27	2	No																																Trench slashed on	5
1880		2021-02-02	Nyabubale	27	3	No																																	3
1881		2021-02-02	Nyabubale	27	4	No																																	4
1882		2021-02-02	Nyabubale	27	5	No																																	4
1883		2021-02-02	Nyabubale	27	6	No																																	4
1884		2021-02-02	Nyabubale	27	7	No																																	4
1885		2021-02-02	Nyabubale	27	8	No																												Guard hut	067349	206035		Existing guard hut	4
1886		2021-02-02	Nyabubale	27	9	No																												Guard hut	067442	206042		Existing guard hut	4
1887		2021-02-02	Nyabubale	27	10	No																																	None	3
1888		2021-02-02	Nyabubale	27	11	No																																	3	3
1889		2021-02-02	Nyabubale	27	12	No																																	4
1890		2021-02-02	Nyabubale	27	13	No																																	4
1891		2021-02-02	Nyabubale	27	14	No																																	4
1892		2021-02-02	Nyabubale	27	15	No																																	4
1893		2021-02-02	Nyabubale	27	16	No																																	4
1894		2021-02-02	Nyabubale	27	17	No																																	4
1895		2021-02-02	Nyabubale	27	18	No																																	4
1896		2021-02-02	Nyabubale	27	19	No																																	4
1897		2021-02-02	Nyabubale	27	20	No																																	4
1898		2021-02-03	Kabucikire	27	1	No																																	None
1899		2021-02-03	Kabucikire	27	2	No																															Chased away baboons on Sunday		None
1900		2021-02-03	Kabucikire	27	3	No																																	None
1901		2021-02-03	Kabucikire	27	4	No																																	None
1902		2021-02-03	Kabucikire	27	5	No																																	None
1903		2021-02-03	Kabucikire	27	6	No																															Baboons came but found maize harvested		None
1904		2021-02-03	Kabucikire	27	7	No																																	None
1905		2021-02-03	Kabucikire	27	8	No																																	None
1906		2021-02-03	Kabucikire	27	9	No																																	None
1907		2021-02-03	Kabucikire	27	10	No																																	None
1908		2021-02-03	Kabucikire	27	11	No																																	None
1909		2021-02-03	Kabucikire	27	12	No																																	None
1910		2021-02-03	Kanyasohera	27	1	No																												Guard hut	062158	205343		Existing guard hut	None
1911		2021-02-03	Kanyasohera	27	2	No																																	None
1912		2021-02-03	Kanyasohera	27	3	No																												Guard hut	062228	205395		Existing guard hut	None
1913		2021-02-03	Kanyasohera	27	4	No																												Guard hut	062315	205347		Existing guard hut	3
1914		2021-02-03	Kanyasohera	27	5	No																												Guard hut	062365	205317		Existing guard hut	4
1915		2021-02-03	Kanyasohera	27	6	No																																	4
1916		2021-02-03	Kanyasohera	27	7	No																																	4
1917	D1	2021-02-03	Kanyasohera	27	8	Yes	Elephant	Sweet banana	062493	205150		Sweet banana twisted and eaten	5	4 plants	4	2	8		REDACTED	2 years	45	40	1800	0															4
1918		2021-02-03	Kanyasohera	27	9	No																																	1
1919		2021-02-03	Kanyasohera	27	10	No																																	5
1920		2021-02-08	Kyachiheka	28	1	No																																	5
1921		2021-02-08	Kyachiheka	28	2	No																																	5
1922		2021-02-08	Kyachiheka	28	3	No																																	4
1923		2021-02-08	Kyachiheka	28	4	No																																	4
1924		2021-02-08	Kyachiheka	28	5	No																																	4
1925		2021-02-08	Kyachiheka	28	6	No																																	3
1926		2021-02-08	Kyachiheka	28	7	No																												Guard hut	060648	203421		Existing guard hut	4
1927		2021-02-08	Kyachiheka	28	8	No																																	4
1928		2021-02-08	Rurama II	28	1	No																												Guard hut	060072	203653		Existing guard hut; log over trench	3
1929		2021-02-08	Rurama II	28	2	No																																Farmers harvesting maize	4
1930		2021-02-08	Rurama II	28	3	No																																	4
1931		2021-02-08	Kijonjomi	28	1	No																																	5
1932		2021-02-08	Kijonjomi	28	2	No																																	5
1933		2021-02-08	Kijonjomi	28	3	No																												Guard hut	059737	203824	Most crops harvested	Existing guard hut	Rock
1934		2021-02-08	Kijonjomi	28	4	No																																	4
1935		2021-02-08	Kijonjomi	28	5	No																																	4
1936		2021-02-08	Kijonjomi	28	6	No																																	None
1937		2021-02-09	Nyabubale	28	1	No																																	5
1938		2021-02-09	Nyabubale	28	2	No																																	5
1939		2021-02-09	Nyabubale	28	3	No																																	5
1940		2021-02-09	Nyabubale	28	4	No																																	4
1941		2021-02-09	Nyabubale	28	5	No																																	4
1942		2021-02-09	Nyabubale	28	6	No																																	4
1943		2021-02-09	Nyabubale	28	7	No																												Guard hut	067352	206033		Existing guard hut	4
1944		2021-02-09	Nyabubale	28	8	No																																	4
1945		2021-02-09	Nyabubale	28	9	No																																	4
1946		2021-02-09	Nyabubale	28	10	No																																	None	3
1947		2021-02-09	Nyabubale	28	11	No																																	3	3
1948		2021-02-09	Nyabubale	28	12	No																																	4
1949		2021-02-09	Nyabubale	28	13	No																																	4
1950	D1	2021-02-09	Nyabubale	28	14	Yes	Monkey	Maize	067656	206198		Maize eaten by monkey	5	2 plants	2	1	2		REDACTED	4 month	20	15	300	0														Log over the trench	4
1951		2021-02-09	Nyabubale	28	15	No																																	4
1952		2021-02-09	Nyabubale	28	16	No																																	4
1953		2021-02-09	Nyabubale	28	17	No																																	4
1954		2021-02-09	Nyabubale	28	18	No																																	4
1955		2021-02-09	Nyabubale	28	19	No																																	4
1956		2021-02-09	Nyabubale	28	20	No																																	4
1957		2021-02-10	Kabucikire	28	1	No																																	None
1958		2021-02-10	Kabucikire	28	2	No																																	None
1959	D1	2021-02-10	Kabucikire	28	3	Yes	Elephant	Edible banana	061705	205315		Stems broken and eaten	2	5 plants	2	8	16		REDACTED	24 month	40	30	1200	0													We chased the elephant before it destroyed much		None
1960		2021-02-10	Kabucikire	28	4	No																																	None
1961		2021-02-10	Kabucikire	28	5	No																																	None
1962		2021-02-10	Kabucikire	28	6	No																																	None
1963		2021-02-10	Kabucikire	28	7	No																																	None
1964		2021-02-10	Kabucikire	28	8	No																																	None
1965		2021-02-10	Kabucikire	28	9	No																																	None
1966		2021-02-10	Kabucikire	28	10	No																																	None
1967		2021-02-10	Kabucikire	28	11	No																																	None
1968		2021-02-10	Kabucikire	28	12	No																															Two days back we heard elephants breaking trees at the edge of the park but we scared them by beating drums		None
1969		2021-02-10	Kanyasohera	28	1	No																												Guard hut	062156	205340			None
1970	D2	2021-02-10	Kanyasohera	28	2	Yes	Baboon	Sweet potato	062188	205397		Sweet potatoes uprooted and tubers eaten	1		12	15	180	50	REDACTED	4 month	12	20	240	0													Baboons come every day because many gardens have been harvested and they target the remaining crops		None
1971	D3	2021-02-10	Kanyasohera	28	2	Yes	Baboon	Cassava	062196	205284		Cassava plants uprooted and tubers eaten	1		5	6	30	25	REDACTED	6 month	25	25	625	3															None
1972	D4	2021-02-10	Kanyasohera	28	2	Yes	Baboon	Sweet potato	062207	205300		Sweet potato veins uprooted and tubers eaten	1		15	10	150	50	REDACTED	4 month	35	12	420	0															None
1973	D5	2021-02-10	Kanyasohera	28	2	Yes	Elephant	Sweet potato	062212	205309		Sweet potato veins uprooted and veins, tubers eaten	5		20	10	200	50	REDACTED	4 month	35	12	420	2															None
1974	D6	2021-02-10	Kanyasohera	28	3	Yes	Elephant	Sweet banana	062232	205392		Stems broken and leaves eaten	5	4 plants	10	2	20	75	REDACTED	Over 5 years	20	30	600	0										Guard hut	062226	205393		Existing guard hut	None
1975	D7	2021-02-10	Kanyasohera	28	3	Yes	Baboon	Cassava	062244	205363		Cassava plants uprooted and tubers eaten	2	8 plants	15	20	300	75	REDACTED	6 month	25	30	750	0															None
1976		2021-02-10	Kanyasohera	28	4	No																												Guard hut	062311	205353		Existing guard hut	3
1977	D8	2021-02-10	Kanyasohera	28	5	Yes	Baboon	Sweet potato	062328	205234		Sweet potatoes veins uprooted	2	10 mounds	3	10	30	25	REDACTED	1.5 month	30	20	600	0										Guard hut	062366	205314	Sweet potato veins uprooted but did not find any tubers because they are still young	Existing guard hut	4
1978		2021-02-10	Kanyasohera	28	6	No																																	4
1979		2021-02-10	Kanyasohera	28	7	No																																	4
1980		2021-02-10	Kanyasohera	28	8	No																																	4
1981		2021-02-10	Kanyasohera	28	9	No																															Elephants and baboons came this week but we chased and did not destroy anything		1
1982		2021-02-10	Kanyasohera	28	10	No																																	5
1983		2021-02-15	Kyachiheka	29	1	No																																	5
1984		2021-02-15	Kyachiheka	29	2	No																																	5
1985		2021-02-15	Kyachiheka	29	3	No																																	4
1986		2021-02-15	Kyachiheka	29	4	No																																	4
1987		2021-02-15	Kyachiheka	29	5	No																																baboon dung seen	4
1988		2021-02-15	Kyachiheka	29	6	No																																	3
1989		2021-02-15	Kyachiheka	29	7	No																												Guard hut	060572	203413	Chimps came but found nothing to eat	Existing guard hut	4
1990		2021-02-15	Kyachiheka	29	8	No																																Log over the trench	4
1991		2021-02-15	Rurama II	29	1	No																												Guard hut	060076	203650		Existing guard hut	3
1992		2021-02-15	Rurama II	29	2	No																																	4
1993		2021-02-15	Rurama II	29	3	No																																	4
1994		2021-02-15	Kijonjomi	29	1	No																																	5
1995		2021-02-15	Kijonjomi	29	2	No																																	5
1996		2021-02-15	Kijonjomi	29	3	No																												Guard hut	059745	203834		Existing guard hut	Rock
1997		2021-02-15	Kijonjomi	29	4	No																																	4
1998		2021-02-15	Kijonjomi	29	5	No																																	4
1999		2021-02-15	Kijonjomi	29	6	No																																	None
[truncated: 1,635 more rows]
