# Supplementary material for: Trenches reduce crop foraging by elephants: Lessons from Kibale National Park, Uganda for elephant conservation in densely settled rural landscapes
Source: PLoS One. 2023 Jul 26;18(7):e0288115. doi: 10.1371/journal.pone.0288115 (PMC10370685; doi:10.1371/journal.pone.0288115)
Supplement: S1 Dataset — (ZIP) [file pone.0288115.s009.zip › SI_crop_map_season1_2020.xlsx]

## Sheet: prop_Nov
TransectID	BBA	BN	CAS	CB	COCO_YM	COF	COMP	EBA	EP	EUC	EUC_SHOOTS	FOREST	GN	GREVERIA	IP	MISOPSIS	ML	MZ	NEW_FL	OLD_FL	ONION	ORANGE	PEAS	PF	PINE or PP	PK	PN	SBA	SC	SG	SOYA	SP	TEA	TT	YM
Kabu1	0	0	0	0	0	0	0.108333	0.0222222	0	0.730556	0	0.1	0	0	0	0	0	0	0	0	0	0	0	0	0	0	0	0	0	0	0	0	0.0388889	0	0
Kabu2	0	0.0401235	0	0	0	0.00617284	0.0802469	0.299383	0	0.101852	0	0	0	0	0.0308642	0	0	0	0	0	0	0	0	0	0	0.00925926	0	0	0	0	0	0	0.432099	0	0
Kabu3	0	0.0240385	0	0	0	0.0865385	0.0833333	0.206731	0	0.0865385	0	0.288462	0	0	0.0240385	0	0	0	0	0	0	0	0	0	0	0	0	0.0304487	0	0	0	0	0.137821	0	0.0320513
Kabu4	0	0.00925926	0	0	0	0.0432099	0.0154321	0.00617284	0	0.481481	0	0.148148	0	0	0.00925926	0	0	0	0	0	0	0	0	0	0.225309	0	0	0.037037	0	0	0	0.00617284	0.0185185	0	0
Kabu5	0	0.0340909	0.0113636	0	0	0.0454545	0.0681818	0.153409	0	0.454545	0	0	0.0170455	0	0.0265152	0	0	0.0454545	0	0.132576	0	0	0	0	0	0	0	0.0113636	0	0	0	0	0	0	0
Kabu6	0	0.0166667	0.0166667	0	0	0	0.122222	0.102778	0	0.2	0.0833333	0	0	0	0	0	0	0.0333333	0.158333	0.133333	0	0	0	0	0.1	0	0	0	0.00555556	0	0	0.0277778	0	0	0
Kabu7	0	0.00520833	0.0533854	0	0	0	0.00520833	0.0299479	0	0	0.125	0	0	0	0	0.0234375	0	0	0.046875	0.1875	0	0	0	0	0.101562	0.00911458	0	0.015625	0	0	0	0.16276	0.234375	0	0
Kabu8	0.0166667	0	0.0666667	0	0	0.00833333	0.0305556	0.0555556	0	0.0916667	0.45	0	0	0	0	0	0	0	0.0416667	0.0166667	0	0	0	0	0.125	0	0	0.05	0	0	0	0.0472222	0	0	0
Kabu9	0	0	0	0	0	0	0.0673077	0.0192308	0	0.336538	0.461538	0	0	0	0	0	0	0	0.105769	0	0	0	0	0	0	0	0	0.00961538	0	0	0	0	0	0	0
Kabu10	0	0	0.0434783	0	0	0	0.0144928	0.0144928	0	0.304348	0	0	0.0108696	0	0	0	0	0	0.5	0.0869565	0	0	0	0	0	0	0	0.0144928	0	0	0	0.0108696	0	0	0
Kabu11	0	0	0	0	0	0.0416667	0.0166667	0.0416667	0	0	0.1	0	0	0	0	0	0	0	0	0	0	0	0	0	0	0	0	0	0	0	0	0	0.8	0	0
Kabu12	0	0	0.025	0	0	0	0.1375	0.441667	0	0	0	0	0	0	0	0	0	0.05	0.05	0	0	0	0	0	0	0	0	0	0.0541667	0	0	0.166667	0	0	0.075
Kany1	0	0.132176	0.00694444	0	0	0	0	0.0835648	0	0.166667	0	0	0.144676	0	0.0662037	0	0	0.0962963	0.00925926	0	0	0	0	0	0	0	0	0.0581019	0	0	0	0.0138889	0.222222	0	0
Kany2	0	0.0266204	0.0486111	0	0	0.00347222	0.119213	0.0497685	0	0.305556	0	0	0.0324074	0	0.037037	0	0	0.0601852	0.240741	0.00462963	0	0	0	0	0	0	0	0.0173611	0	0	0	0.0543981	0	0	0
Kany3	0	0.0150901	0.00608108	0	0	0.0371622	0.0653153	0.0916667	0	0.351351	0	0	0.0878378	0	0.0252252	0	0	0.0162162	0.114865	0	0	0	0	0	0	0	0	0.0765766	0	0	0	0	0.112613	0	0
Kany4	0	0.046875	0	0	0	0.119792	0.0552083	0.084375	0	0.509375	0	0	0.0447917	0	0.009375	0	0	0.0270833	0.0125	0	0	0	0.0166667	0	0	0	0	0.0333333	0	0	0	0	0.015625	0	0.025
Kany5	0	0.00625	0	0	0	0.214583	0.0208333	0.0854167	0	0.28125	0	0	0.125	0	0	0	0	0.00625	0.075	0	0	0	0	0	0	0	0	0.08125	0	0	0	0.0125	0.05	0	0.0416667
Kany6	0	0	0.00833333	0	0	0.192708	0.0385417	0.105208	0	0	0	0	0.05625	0	0	0	0	0.00625	0.025	0	0	0	0	0	0	0	0	0.0302083	0	0	0	0	0.5375	0	0
Kany7	0.0042735	0.0363248	0.017094	0	0	0.0662393	0.0694444	0.123932	0	0.141026	0	0	0.0213675	0	0	0	0	0.0352564	0	0.00641026	0	0	0.00747863	0	0.00961538	0	0	0.00641026	0.0160256	0	0	0.00747863	0.384615	0	0.0470085
Kany8	0.00438596	0.0938596	0.0449561	0	0	0	0.0438596	0.150219	0	0.0269737	0.230263	0	0.0175439	0	0.0335526	0	0.00877193	0.105921	0	0.0657895	0	0	0	0	0	0	0	0.0197368	0.0131579	0.00438596	0	0.0372807	0.0796053	0	0.0197368
Kany9	0	0.047973	0.047973	0	0	0.00675676	0.0704955	0.141441	0	0.0472973	0.256757	0	0	0	0.027027	0	0	0.0596847	0.0045045	0.0608108	0	0	0	0	0	0	0	0.0225225	0.0213964	0	0	0.0581081	0.0777027	0	0.0495495
Kany10	0.00357143	0.0583333	0.0714286	0	0	0.00952381	0.0440476	0.0940476	0	0.0285714	0.1	0	0	0	0.0047619	0	0	0.0440476	0.0142857	0.0190476	0	0	0	0	0	0	0	0.0380952	0	0	0	0.0142857	0.411905	0	0.0440476
Kijo1	0	0.0677083	0.046875	0	0	0.0416667	0.135417	0.225694	0	0.1875	0	0	0.0347222	0	0.00520833	0	0	0.206597	0	0.0173611	0	0	0	0	0	0	0	0.0243056	0	0	0	0	0	0	0.00694444
Kijo2	0	0.109119	0.0518868	0	0	0.0220126	0.068239	0.105975	0	0.319182	0	0	0	0	0.0283019	0	0	0.115409	0.00471698	0.100629	0	0	0	0	0	0	0	0.0283019	0	0	0	0	0	0	0.0462264
Kijo3	0	0.168103	0.0689655	0	0	0.0747126	0.0359195	0.162356	0	0.0617816	0	0	0.0100575	0	0.0215517	0	0.012931	0.170977	0.0258621	0.103448	0	0	0	0	0	0	0	0.0186782	0	0	0	0.0114943	0	0	0.0531609
Kijo4	0	0.110256	0.0208333	0	0	0.088141	0.0721154	0.222756	0	0.0512821	0	0	0.0304487	0.0721154	0	0.0865385	0	0.0878205	0	0.0176282	0	0	0	0	0.0176282	0	0	0.0301282	0	0	0	0.00769231	0	0	0.0846154
Kijo5	0	0.0657895	0.0592105	0	0	0.140351	0.0241228	0.135965	0	0.157895	0	0	0	0	0	0	0	0.144737	0	0.0131579	0	0	0	0	0.197368	0	0	0.0131579	0	0	0	0.00877193	0	0	0.0394737
Kijo6	0.0113636	0.0375	0.0223485	0	0	0.0393939	0.0356061	0.13447	0	0.0840909	0.0454545	0	0.0443182	0	0.0102273	0	0	0.260985	0.0170455	0.170455	0.0227273	0.0102273	0	0	0	0	0	0.0159091	0	0	0	0	0	0	0.0378788
Kyac1	0.00675676	0.162162	0.0405405	0	0	0	0	0	0	0.0540541	0	0	0.00337838	0	0.0123874	0	0	0.0945946	0.175676	0.216216	0	0	0	0	0	0	0	0	0	0	0	0.0585586	0.175676	0	0
Kyac2	0.00537634	0.103495	0.119624	0	0	0	0	0.0134409	0	0.120968	0	0	0.0268817	0	0	0	0	0.13172	0.201613	0	0	0	0	0	0	0	0	0.00403226	0	0	0	0.030914	0.241935	0	0
Kyac3	0	0.120833	0.0569444	0	0	0.105556	0	0	0	0.3	0	0	0	0	0	0	0	0.0652778	0.223611	0.0166667	0	0	0	0	0.0166667	0	0	0	0	0	0	0.00555556	0.0888889	0	0
Kyac4	0.00390625	0.152344	0.0325521	0	0	0.157552	0.0572917	0.121094	0	0.130208	0	0	0	0	0.0247396	0	0	0.0859375	0	0.0885417	0	0	0	0	0	0	0	0.0338542	0	0	0	0.0078125	0.0833333	0	0.0208333
Kyac5	0	0.0606061	0.0113636	0.0265152	0	0.0719697	0.0151515	0.0871212	0	0.212121	0	0	0.0189394	0	0	0	0	0.159091	0	0.212121	0	0	0	0	0	0	0	0.0151515	0	0	0	0	0.0757576	0	0.0340909
Kyac6	0	0.0416667	0.0208333	0	0	0.0277778	0.0555556	0.121528	0	0	0	0	0	0	0	0	0	0.388889	0	0.1875	0	0	0	0.00694444	0	0.0208333	0	0.107639	0	0	0	0	0	0	0.0208333
Kyac7	0	0.0740741	0.00617284	0	0	0	0.0617284	0.200617	0	0.209877	0	0	0.0432099	0	0	0	0.0740741	0.160494	0	0	0	0	0	0	0	0	0	0.0277778	0	0	0	0.037037	0	0	0.104938
Kyac8	0	0.200617	0.00462963	0	0	0	0	0	0	0.00925926	0	0	0.103395	0	0.0478395	0	0	0.425926	0	0.12037	0	0	0	0	0	0	0	0	0	0	0.00925926	0.0787037	0	0	0
Nyab1	0	0.0204082	0	0	0	0	0	0.122449	0	0	0	0	0	0	0.0204082	0	0	0.0204082	0.428571	0.0612245	0	0.122449	0	0	0	0	0	0	0	0	0	0.204082	0	0	0
Nyab2	0	0	0	0	0	0	0.00714286	0.202381	0	0	0	0	0	0	0	0	0	0	0.514286	0	0	0.202381	0	0	0	0	0	0	0.00714286	0	0	0.0666667	0	0	0
Nyab3	0	0	0	0	0	0	0	0.0277778	0	0	0	0	0	0	0	0	0	0	0	0.944444	0	0.0277778	0	0	0	0	0	0	0	0	0	0	0	0	0
Nyab4	0	0	0	0	0	0	0	0	0	0	0	0	0	0	0	0	0	0	0	1	0	0	0	0	0	0	0	0	0	0	0	0	0	0	0
Nyab5	0	0.0673077	0	0	0	0	0	0	0	0	0	0	0	0	0	0	0	0.0673077	0	0.567308	0	0	0	0	0	0	0	0	0	0	0	0	0.298077	0	0
Nyab6	0	0.0224359	0	0	0	0	0	0	0	0	0	0	0	0	0.0224359	0	0	0.176282	0	0.230769	0	0	0	0	0	0	0	0	0	0	0	0.0192308	0.528846	0	0
Nyab7	0	0.0277778	0	0	0	0	0	0	0	0	0	0	0.0277778	0	0	0	0	0.217593	0.0277778	0.222222	0	0	0	0	0	0	0	0	0	0	0	0.0787037	0.398148	0	0
Nyab8	0	0.0850694	0.0347222	0	0	0	0	0	0	0.0729167	0	0	0.0138889	0	0.119792	0	0	0.126736	0.375	0.0815972	0	0	0	0	0	0	0	0	0	0	0	0.0902778	0	0	0
Nyab9	0	0.03125	0.0208333	0	0	0	0.00694444	0.163194	0.0520833	0.295139	0	0	0	0	0.0451389	0	0	0.0833333	0.194444	0.0902778	0	0	0	0	0	0	0	0.0173611	0	0	0	0	0	0	0
Nyab10	0	0.126437	0.0445402	0	0	0.204023	0.0186782	0	0.0574713	0.0488506	0	0	0	0	0.0114943	0	0	0.0632184	0.117816	0.181034	0	0	0	0	0	0	0	0.0344828	0	0	0	0	0.091954	0	0
Nyab11	0.0144231	0	0.0833333	0	0	0.116987	0.0544872	0.157051	0	0.0192308	0	0	0	0	0.036859	0	0	0.0865385	0.025641	0.254808	0	0	0	0	0	0	0	0	0.00480769	0.0336538	0	0.100962	0	0	0.0112179
Nyab12	0.00416667	0.03125	0.03125	0	0	0.078125	0.166667	0.162153	0	0.0833333	0	0	0	0	0	0	0	0.103125	0	0.15625	0	0	0	0	0	0.0138889	0	0.009375	0	0	0	0.138889	0	0	0.0215278
Nyab13	0	0.0413043	0.0641304	0	0	0.131884	0.123913	0.214493	0	0	0	0	0.00724638	0	0.0253623	0	0	0.0684783	0.0289855	0.112319	0	0	0	0	0	0	0	0.0351449	0	0	0	0.0543478	0	0	0.0923913
Nyab14	0	0.134722	0.0965278	0	0	0.179861	0.0277778	0.223958	0	0	0	0	0	0	0.03125	0.0243056	0	0.0364583	0.0416667	0.0840278	0	0	0	0	0	0	0	0	0.0163194	0	0	0.0868056	0.00694444	0	0.009375
Nyab15	0	0.0108696	0.112319	0	0	0.108696	0	0.119565	0	0	0	0	0	0	0	0.057971	0	0.108696	0	0.297101	0	0	0	0	0	0	0	0.0108696	0.0253623	0	0	0.115942	0.0217391	0	0.0108696
Nyab16	0	0.0378788	0.0454545	0	0	0.102273	0	0.121212	0.0757576	0	0	0	0	0	0.0227273	0	0	0.0530303	0	0.318182	0	0	0	0	0	0	0	0.0416667	0	0	0	0.136364	0	0.00757576	0.0378788
Nyab17	0	0.01875	0.0572917	0	0	0.20625	0	0.117708	0.0104167	0	0	0	0	0.0625	0.0885417	0	0	0.065625	0	0.21875	0	0	0	0	0	0	0	0.0364583	0	0.03125	0	0.015625	0	0	0.0708333
Nyab18	0	0	0	0	0	0.4	0	0	0	0	0	0	0	0.16	0	0.02	0	0	0.22	0.2	0	0	0	0	0	0	0	0	0	0	0	0	0	0	0
Nyab19	0	0	0	0	0	0.4375	0	0	0	0	0	0	0	0	0	0.4375	0	0	0.125	0	0	0	0	0	0	0	0	0	0	0	0	0	0	0	0
Nyab20	0	0	0	0	0	0.5	0	0	0	0	0	0	0	0	0	0.333333	0	0	0.166667	0	0	0	0	0	0	0	0	0	0	0	0	0	0	0	0
Rura1	0	0.113782	0.113782	0	0	0.119872	0.0336538	0.0814103	0	0.0528846	0	0	0.0887821	0	0.0189103	0	0	0.142308	0	0.134615	0.0192308	0	0	0	0	0.00480769	0	0	0.0144231	0	0	0	0	0	0.0615385
Rura2	0.0143678	0.216092	0.0933908	0	0	0.0350575	0.00862069	0.0522989	0	0.0517241	0	0	0.033046	0	0.00775862	0	0.00431034	0.31092	0.0172414	0.0632184	0	0	0	0	0	0	0	0	0	0	0	0.0833333	0	0	0.00862069
Rura3	0.00862069	0.0373563	0.0402299	0	0	0.109195	0.0747126	0.0948276	0	0.310345	0	0	0.0143678	0	0.00862069	0	0	0.192529	0.00862069	0.0775862	0	0	0	0	0	0	0	0.0172414	0	0	0	0	0	0	0.00574713

## Sheet: Kijonjomi 1
	1		2		3		4		5		6
390
380
370
360
350
340
330
320
310
300					59633 N, 203560 E
290					comp, new FL	new FL, comp
280			59598 N, 203597 E		bn, mz	mz, bn, comp	59711 N, 203564 E
270			EBA, mz	mz, EBA, cas, bn	bn, mz	mz, bn, comp, EBA	EBA, comp	comp, EBA, coffee
260	59583 N, 203645 E		bn, SBA	comp	EBA, mz	EBA, SBA, bn, mz	EBA, comp	comp, EBA, coffee
250	comp	comp	path	old FL, cas, EBA	EBA, ym	EBA, bn, ym	path	path
240	mz, comp	mz, euc	comp, SBA	mz, EBA, mz, bn	bn, coffee, eba, ym	EBA, ym, bn, cas	EBA, comp	coffee, comp			59816 N, 203536 E
230	mz, comp	mz, euc	euc, mz, comp	comp, mz, ym, bn, EBA	bn, coffee, eba, ym	EBA, ym, bn, cas	EBA, comp, mz	misopsis, comp			gn, old FL	old FL
220	gn, bn, mz	mz, euc	comp, euc, mz	bn, EBA, SBA, mz	bn, coffee, eba, ym	EBA, ym, bn, cas	EBA, mz, bn, trees	EBA, misopsis			gn, old FL	old FL
210	gn, mz, cas	path	comp, mz, euc, comp	comp, EBA, ym, bn	old FL	mz, cas, bn	greveria misopsis	EBA, greveria misopsis			old FL	old FL
200	path	bn, mz, cas, ip	mz, coffee, EBA	coffee, EBA, bn, ym	old FL	mz, cas, bn	EBA, bn, mz ym	EBA, greveria misopsis	59784 N, 203590 E		old FL	oranges, euc, cas, coffee, gn
190	old FL, gn, mz	mz, gn, cas	ip, bn, mz old FL	old FL	sp, bn, mz	mz, cas, bn	mz, bn, ym	EBA, greveria misopsis	comp, coffee, EBA	old FL, SBA	cas, EBA, coffee	cas, coffee, oranges, onion
180	mz, old FL	mz, gn, cas	ip, bn, mz old FL	old FL	sp, bn, mz	cas	cas, EBA, ym	EBA, greveria misopsis	EBA, coffee	EBA, mz, comp, bn	comp, EBA	new FL, onion, coffee, gn
170	mz, cas, comp	comp, mz, EBA	ip, bn, mz old FL	old FL	old FL	cas	cas, mz, bn, ym	EBA, greveria misopsis	EBA, coffee	EBA, cas, mz, bn	comp, mz, cas, bn, coffee	new FL, onion, coffee, gn
160	mz, bn, comp	comp, SBA, mz	mz, bn, ip, ym	bn, mz, cas	cas, bn, mz, ym	coffee, bn, mz, EBA	cas, mz, bn, ym	EBA, greveria misopsis	mz, EBA, bn, cas	EBA, cas, mz, bn	path	new FL, onion, coffee, gn
150	mz, bn, comp	comp, SBA, cas	mz, bn, ip, cas	bn, mz, cas	EBA, ym	coffee, bn, mz, EBA	cas, mz, bn, ym	EBA, greveria misopsis	mz, EBA, bn, cas	EBA, cas, mz, bn	bn, mz, EBA	path
140	EBA, mz, bn	comp, EBA	cas, EBA, ym	cas, mz, SBA, bn	mz, bn, EBA, coffee	coffee, bn, mz, EBA	EBA, coffee, ym	EBA, greveria misopsis	mz, EBA, bn, cas	EBA, cas, mz, bn	ip, EBA, mz, bn	SBA, ip, bn, comp, mz
130	EBA, mz, ym	EBA, mz, cas	cas, EBA, ym	mz, bn, comp, EBA	mz, bn, EBA, coffee	coffee, bn, mz, EBA	EBA, coffee, ym	EBA, greveria misopsis	mz, EBA, bn, cas	EBA, cas, mz, bn	mz, bn, comp	EBA, bn, comp
120	EBA, coffee, mz	mz, EBA, euc	cas, EBA, ym	mz, bn, EBA, comp	mz, bn, EBA, coffee	coffee, bn, mz, EBA	bn, EBA, mz, ym	SBA, ym, sp, bn, mz	coffee, mz, comp	coffee	EBA, ym, mz	EBA, mz
110	EBA, coffee, mz	mz, EBA, euc	mz, bn, EBA	new FL, mz, coffee, bn	mz, bn, EBA, coffee	coffee, bn, mz, EBA	bn, EBA, mz, ym	SBA, ym, sp, bn, mz	coffee, mz	mz, coffee, EBA	EBA, ym, mz	EBA, mz
100	EBA, coffee, mz	mz, EBA, euc	mz, bn, EBA	cofmp, mz, EBA	mz, bn, EBA, coffee	coffee, bn, mz, EBA	EBA, ym, mz, SBA	SBA, euc, ym	coffee, mz	mz, coffee	EBA, ym, mz	EBA, mz
90	EBA, coffee, mz	euc, EBA	euc (8)	EBA, ym	mz, bn, EBA, coffee	SBA, EBA, coffee	EBA, ym, mz, SBA	SBA, euc, ym	sp, mz, coffee	mz, coffee	EBA, ym, mz	BBA, EBA
80	SBA, comp	euc, EBA	euc (8)	old FL	eba, old FL	SBA, EBA	coffee, EBA	coffee, EBA, euc	euc, ym	euc (3 yr)	mz, EBA, ym	EBA, SBA
70	comp, EBA	bn, EBA, euc	euc (8)	euc	old FL	EBA, new FL	coffee, EBA	coffee, EBA, euc	euc, ym	euc (3 yr)	mz	old FL, euc shoots
60	EBA, coffee, bn	bn, EBA, euc	euc (8)	euc	old FL	comp, EBA	coffee, EBA	coffee, EBA, euc	euc, ym	euc (3 yr)	mz	mz, euc shoots
50	EBA, coffee, bn	bn, EBA, euc	euc (8)	euc	mz, gn, ip, mz	ip, mz, euc (2 mon)	gn, mz, old FL	old, FL, coffee, comp, EBA	EBA, euc	euc (3 yr)	mz	mz, euc shoots
40	euc, EBA	euc (10+)	euc (10+)	euc (10+)	euc, old FL	ip, mz, euc	gn, bn, euc	old FL, EBA, bn	EBA, pine	pine (9 yr)	mz	mz, euc shoots
30	EBA	euc (10+)	euc (10+)	euc (10+)	euc, ip, mz	millet, mz, bn, euc	gn, bn, euc	gn, bn, mz, pine	pine (9 yr)	pine (9 yr)	mz, euc (1 mo)	mz, euc (1 mo)
20	EBA	euc (10+)	euc (10+)	euc (10+)	euc, millet	gn, mz, bn	gn, bn, euc	bn, pine, mz	pine (9 yr)	pine (9 yr)	euc (3 yr)	euc, mz
10	EBA	euc (10+)	euc (10+)	euc (10+)	euc (10+)	euc, bn, mz	bn	bn, pine, mz	pine (9 yr)	pine (9 yr)	euc (3 yr)	old FL
Forest	59661 N, 203881 E		59699N, 203851 E		59744 N, 203831 E		59790 N, 203809 E		59840 N, 203781 E		59878 N, 203751 E

## Sheet: Kijonjomi 2
	1		2		3
390
380
370
360
350
340
330
320
310			59862 N, 203480 E
300			cas, sp	SP, cas, old FL	59873 N, 203432 E
290			cas, sp	SP, cas, old FL	old FL	old FL
280			old FL	old FL	cas, old FL	old FL
270	59847 N, 203540 E		path	path	cas, ip, bn, mz	old FL
260	ip, gn, bn	ip, bn, old FL, cas	sp	sp, bba, cas	cas, ip, bn, mz	new FL, mz
250	gn, onions, mz	gn, cas, old FL	sp	cas, mz, sp	cas, comp, EBA	mz, cas
240	gn, onions, mz	gn, cas, old FL	sp, cas	cas, mz	comp	mz, cas
230	gn, onions, mz	gn, cas, old FL	gn, old FL	cas, mz	comp	EBA, mz, SBA
220	old FL	gn, coffee, bn, mz	gn, old FL	cas, mz	comp	EBA, mz, SBA
210	old FL	comp, gn, coffee, mz	cas, EBA, gn, mz	eba, comp	comp	EBA, mz, SBA
200	old FL	coffee, gn, EBA, mz, ip	gn, cas, mz	millet, EBA, cas, mz	EBA	EBA
190	cas, old FL, EBA	coffee, EBA, ip, mz, ym	bn, mz, cas, EBA	EBA, ym	EBA	EBA, bn, ym
180	EBA, cas	EBA, ym	bn, mz, EBA	mz, EBA	mz, EBA	mz, gn, EBA
170	cas, comp	EBA, ym	bn, EBA, ip, mz	mz, BBA	mz, BBA	mz, gn
160	cas, comp	EBA, ym	mz, coffee, bn, EBA, ip	mz, coffee	mz, coffee	mz, coffee
150	cas, comp	EBA, ym	mz, gn, coffee	mz, coffee	mz, coffee	mz, coffee
140	sc, cas	EBA, ym	mz, bn	mz, coffee	mz, coffee	mz, coffee
130	mz, cas	EBA, ym	mz, euc, bn	bn, mz	mz, coffee, euc	mz, euc, coffee
120	mz, cas	pk, cas, sc, coffee	mz, euc, bn	bn, mz	mz, coffee, euc	mz, euc, coffee
110	mz, cas, old FL	old FL, gn, mz	mz, euc, bn	bn, mz	mz, coffee, euc	mz, euc, coffee
100	mz, cas, old FL, gn	old FL, euc	mz, euc, bn	bn, mz	mz, coffee, bn	mz, coffee, bn
90	mz, gn	old FL, euc	mz, bn	bn, mz	mz, coffee, bn	mz, coffee, bn
80	mz, gn	old FL, euc	mz, bn	bn, mz	euc (4 yr)	euc (4 yr)
70	mz, bn, coffee	bn, coffee, mz	mz, bn	bn, mz	euc (4 yr)	euc (4 yr)
60	mz, bn, coffee	bn, coffee, mz	mz, bn	bn, mz	euc (4 yr)	euc (4 yr)
50	bn, coffee	bn, coffee, mz, euc	mz, bn	bn, mz	euc (4 yr)	euc (4 yr)
40	bn, coffee	bn, coffee, mz, euc	mz, bn	bn, mz	euc (4 yr)	euc (4 yr)
30	bn, coffee	bn, coffee, mz, euc	mz, bn	mz, bn, euc	euc (4 yr)	euc (4 yr)
20	bn, coffee	bn, coffee, mz, euc	mz, bn	mz, bn, euc	euc (4 yr)	euc (4 yr)
10	bn, coffee	bn, coffee, mz, euc	new FL	euc	euc (4 yr)	euc (4 yr)
Forest	60065 N, 203672 E		60111 N, 203636 E		60140 N, 203605 E

## Sheet: Nyabubale
	1		2		3		4		5		6		7		8		9		10		11		12		13		14		15		16		17		18		19		20
300																			67608 N, 205884 E
290																			coff	coff
280																			coff	coff	67645 N, 205923 E
270																			coff	coff	mz	mz
260	67226 N																		coff	coff	mz	mz, BBA
250	new FL	205652 E													67492 N, 205875 E		67551 N, 205884 E		comp, IP, cas	mz, bn, cas	EBA, coff, IP, cas	BBA, EBA, ym, SC	67669 N, 205968 E				67750 N, 206033 E
240	ip, mz, bn	new FL													new FL	new FL, euc	old FL	old FL	comp, SBA, bn, mz	mz, bn, cas	EBA, cas, comp	EBA, comp, YM	eba, sba, mz, ym	eba, coff, cas	67704 N, 206012 E		cas, new FL	EBA	67792 N, 206061 E
230	ip, mz, bn	new FL													new FL	new FL, euc	EBA	EBA, SBA	comp, SBA, bn, mz	mz, bn, cas	EBA, cas, comp	comp, cas, EBA	eba, sba, ym, bba, mz	eba, coff, cas	cas	cas, new FL	cas, new FL	cas, comp, EBA	eba, mz	bn, ym, mz, cas	67831 N, 206085 E
220	ip, mz, bn	new FL													new FL	new FL, euc	old FL, EBA	EBA, SBA, comp	comp, SBA, bn, mz	mz, bn, cas	path	path	eba, coff	eba, coff, cas	coff, EBA, ym	cas, new FL	cas, new FL	cas, comp, EBA	eba, mz	bn, ym, mz, cas	cas, EBA, ym	coff, EBA
210	sp	new FL													new FL	new FL, euc	euc, EBA	EBA	SBA, new FL	mz, bn, cas	coff, EBA, cas	EBA	eba, comp	eba, coff, mz, comp	coff, EBA, ym	coff, EBA, new FL	cas, new FL	cas, comp, EBA	coff, EBA, misopsis	mz, cas	cas, EBA, ym	coff, EBA
200	sp	sp													new FL	new FL, euc	euc	EBA	SBA, new FL	mz, bn, SBA, cas	coff, EBA	EBA	eba, comp	eba, coff, mz, comp	comp, EBA, ym, coff	coff, EBA	mz, bn, cas, coff, EBA	coff, cas, EBA, misopsis	coff, EBA, misopsis	coff, mz, cas	cas, EBA, ym	coff, EBA
190	sp	sp	672245 N, 205741 E										67418 N, 205899 E		new FL	new FL, euc	euc	EBA	coff, new FL	new FL, coff	coff, EBA	comp, EBA	eba, comp	eba, coff, mz, comp	bn, mz, coff, EBA, comp	bn, mz, coff, EBA	mz, bn, cas, coff, EBA	coff, cas, EBA, misopsis	coff, EBA, misopsis	coff, mz, cas	cas, EBA, ym	coff, EBA
180	sp	sp	SP	SP									old FL	old FL	new FL	new FL	euc	EBA	coff, new FL	new FL, EP, coff	coff, EBA	comp, EBA	comp, eba	coff, mz	comp, mz, coff, SBA	comp, bn, mz, EBA	mz, bn, cas, coff, EBA	coff, EBA	coff, EBA, misopsis	coff, mz, cas	cas, EBA, ym	EBA, coff, SBA
170	sp	sp	sp, EBA, oranges	path									old FL	old FL	new FL	new FL	euc	EBA	new FL	old FL, coff	coff, EBA	comp, EBA	comp, eba	mz, coff	gn, mz, coff	comp, EBA, ym	mz, bn, cas, coff, EBA	coff, EBA	coff, EBA, misopsis	coff, mz, cas	bn, mz	EBA, coff, SBA	67858 N, 206134 E
160	old FL	sp	EBA, oranges	oranges, EBA	67247 N, 205795 E		67274 N, 205834 E						old FL	old FL	new FL	bn, ip, euc, mz	euc	new FL, cas	new FL	old FL, coff	coff, EBA	mz	comp, eba	comp, coff	coff, EBA	comp, EBA, coff	coff, EBA	coff, EBA	coff, EBA, misopsis	coff, mz, cas	bn, mz	EBA, coff, SBA	coff, mz, EBA, ym	coff, EBA, bn, ym, mz
150	old FL	EBA, oranges	oranges, EBA	oranges, EBA	old FL	old FL	old FL	old FL					old FL	old FL	new FL	bn, ip, euc, mz	mz, euc	new FL, cas	ip, mz, cas	old FL, coff	coff	SP, new FL, cas	mz, sp, pk	comp	coff, EBA	comp, EBA, coff	coff, EBA	coff, EBA	coff, EBA, misopsis	coff, mz, cas	mz, ip, EP	coff, SBA	coff, mz, EBA, ym	coff, EBA, bn, ym, mz
140	old FL	EBA, oranges	oranges, EBA, comp, SC	oranges, EBA	old FL	old FL	old FL	old FL	67313 N, 205873 E		67351 N, 205906 E		tea, sp, mz	tea, sp	new FL	bn, ip	mz, ip, euc (10 mo)	EP, IP	EP	old FL, coff	coff	sp, cas	mz, sp, pk	comp	coff, EBA	comp, EBA, coff	coff, EBA	coff, EBA	coff, EBA, misopsis	coff, mz, cas	mz, ip, EP	TT, coff, SBA	coff, mz, EBA, ym	coff, EBA, bn, ym, mz	67870 N, 206211 E
130	EBA, oranges	EBA, oranges	oranges, EBA	oranges, EBA	old FL	old FL	old FL	old FL	old FL	old FL	old FL	old FL	tea, sp, mz	tea, new FL	new FL	ip, bn	mz, ip, euc (10 mo)	EP	EP	old FL	coff	sp, cas, ip	sp	comp	SBA, comp	EBA, SBA, coff	coff, EBA	coff, EBA	eba, mz, cas	EBA, mz, cas	eba, bn, old FL	mz, ep, coff	coff, mz, EBA, ym	coff, ym, SBA	greveria, coff	coff, greveria
120	EBA, oranges	EBA, oranges	oranges, EBA	oranges, EBA	old FL	old FL	old FL	old FL	old FL	old FL	old FL	old FL	tea, sp, mz	tea, new FL	new FL	ip, bn	mz, ip, euc (10 mo)	EP, old FL	EP	old FL	old FL	sp, cas, ip	sp	comp, EBA	SBA, EBA, comp	SBA, coff, cas, mz, bn	coff, EBA	coff, EBA	eba, sp	sp, eba, cas	eba, bn, old FL	mz, ep, coff	EBA, coff, ym	coff, SBA	greveria, coff	coff, greveria
110	EBA, oranges	EBA, oranges	oranges, EBA	oranges, EBA	EBA, oranges	old FL	old FL	old FL	old FL	old FL	old FL	old FL	tea, sp, mz	tea	sp, cas, mz	ip, bn	mz, ip, euc (10 mo)	EP, old FL	bn, old FL	tea, old FL	ip, sp, cas	sp, cas, ip	sp	mz, EBA, comp, ym	EBA, comp, ym	cas, EBA, coff, comp	coff, EBA, misopsis	bn, EBA, coff	sc, sp	sp, eba, cas	old FL	old FL, EG	SBA, EBA, coff	coff, EBA	greveria, coff	coff, greveria
100	EBA, oranges	EBA, oranges	oranges, EBA	oranges, EBA	EBA, oranges, old FL	old FL	old FL	old FL	old FL	old FL	ip, mz, bn	tea, ip, mz, bn	tea, sp, mz	tea	sp, cas, mz	sp	mz, ip, euc (10 mo)	bn, old FL	bn, old FL	tea, old FL	old FL, SG, SP, cas	sp, cas, ip	sp	EBA, mz, ym	EBA, comp, ym	cas, comp	coff, EBA, misopsis	bn, comp, coff	sc, tea, old FL	sp, cas	old FL	old FL, EG	coff, EBA	coff, EBA	new FL, coff	coff, greveria	67887 N, 206270 E
90	EBA, oranges	EBA, oranges	new FL	new FL	old FL	old FL	old FL	old FL	old FL	old FL	tea	tea, sp	tea, sp, mz	tea	sp, cas, mz	sp	new FL, mz, euc (10 mo)	mz, bn, old FL	bn, old FL	tea, old FL	sg, sp	SP, old FL	bn, mz	EBA, mz	EBA, comp, ym	comp, old FL	EBA, sc, mz, ym, old FL	old FL, tea, sc	sc, tea, old FL	sp, tea, sp	old FL	old FL, EG	coff, greveria	coff, greveria	new FL, coff	coff, greveria	coff, misopsis	coff, misopsis
80	new FL	new FL	new FL	new FL	old FL	old FL	old FL	old FL	old FL	old FL	tea	tea	tea, sp, mz	tea	sp, cas, mz	sp, mz, old FL	new FL	mz, euc, bn	bn, old FL	tea	sg, sp	SP, old FL	bn, mz	EBA, old FL	EBA, mz , ym	comp, EBA, mz	EBA, sc, mz, ym	old FL	old FL	old FL	old FL	old FL, EG	coff, greveria	coff, greveria	new FL, coff	coff, misopsis	coff, misopsis	coff, misopsis
70	new FL	new FL	new FL	new FL	old FL	old FL	old FL	old FL	old FL, tea	tea	tea	tea	tea, mz	tea	sp, cas, mz	sp, mz, old FL	new FL	mz, euc, bn	mz, bn, tea	tea	sg, sp	old FL	old FL, sp	sp, cas, bn, old FL	EBA, mz , ym	EBA, ym, bn	bn, old FL	ip, bn, old FL	old FL	old FL	old FL	old FL, ip, cas	ip, cas, ep	ip, cas	new FL, coff	new FL, coff	coff, misopsis	coff, misopsis	67906 N, 206321 E
60	new FL	new FL	new FL	new FL	old FL	old FL	old FL	old FL	old FL, tea	tea	tea, mz	tea, mz	tea, mz	tea, gn, mz	mz, ip	ip, mz, bn, old FL	new FL	mz, euc	euc (10 mo), mz, bn	tea	new FL	old FL	old FL, sp	sp, cas, bn, old FL	EBA, mz , ym	EBA, ym, bn	bn	ip, bn, old FL	old FL	old FL	old FL	sp, old FL	ip, cas	ip, cas	new FL, coff	new FL, coff	coff, misopsis	coff, misopsis	coff	coff
50	new FL	new FL	new FL	new FL	old FL	old FL	old FL	old FL	old FL, tea	tea	tea, mz	tea, mz	tea, mz	tea, gn, mz	mz, ip	ip, mz, bn, old FL	new FL	euc	euc (10 mo), new FL	tea, bn	old FL	old FL	old FL	sp, old FL	EBA, mz , ym	EBA, sp, bn	bn	sp, ip, old FL	old FL	old FL	old FL	sp, old FL	sp, ip	ip, mz	new FL, coff	new FL, coff	coff, misopsis	coff, misopsis	coff	coff
40	new FL	new FL	new FL	new FL	old FL	old FL	old FL	old FL	old FL, tea, bn, mz	tea, bn, mz	tea, mz	tea, mz	tea, mz	tea, gn, mz	gn, mz, ip	ip, mz, bn, old FL	new FL	euc	euc (10 mo), new FL	bn	old FL	old FL	old FL, euc	old FL, euc	old FL, sp, ip	ip, sp	bn	bn, old FL	old FL	old FL	sp	sp, old FL	sg, old FL	sg, old FL	old FL	new FL, coff	coff, misopsis	coff, misopsis	coff, misopsis	coff, misopsis
30	new FL	new FL	new FL	new FL	old FL	old FL	old FL	old FL	old FL, tea, bn, mz	tea, bn, mz	tea, mz	tea, mz	tea, mz	bn, mz, tea	gn, mz, ip	ip, mz, bn, old FL	new FL	euc	euc (10 mo), new FL	bn, old FL	old FL	old FL	old FL, euc	old FL, euc	old FL, sp, ip	sp	sp	sp, ip, mz, old FL	old FL, SB	sp, old FL	sp	sp	old FL	old FL	old FL	new FL, coff	coff, misopsis	coff, misopsis	coff, misopsis	coff, misopsis
20	new FL	new FL	new FL	new FL	old FL	old FL	old FL	old FL	old FL, tea, bn, mz	tea, bn, mz	tea	tea	tea, mz	bn, mz, tea	bn, mz, ip	ip, mz, bn, old FL	new FL	euc	euc (10 mo), new FL	euc, old FL	old FL	old FL	old FL, euc	old FL, euc	old FL	old FL	sp	sp, ip, mz, old FL	SP	old FL	sp	sp, old FL	old FL	old FL	old FL	old FL	new FL	new FL	misopsis	misopsis
10	new FL	new FL	new FL	new FL	old FL	old FL	old FL	old FL	old FL, tea	tea	tea	tea	tea, mz	bn, mz, tea	old FL	old FL	new FL	euc	old FL, trench	trench, old FL	euc, old FL	euc, old FL	old FL, euc	old FL, euc	old FL	old FL	sp	sp, cas, bn	SP	old FL	old FL	old FL	old FL	old FL	old FL	trench	trench	trench	new FL	new FL
Forest	67080 N, 205862 E		67119 N, 205893 E		67159 N, 205923 E		67200 N, 205952 E		67240 N, 205982 E		67281 N, 206009 E		67320 N, 206041 E		67360 N, 206070 E		67403 N, 206094 E		67447 N, 206119 E		67489 N, 206147 E		67530 N, 206175 E		67574 N, 206201 E		67617 N, 206225 E		67663 N, 206245 E		67707 N, 206269 E		67753 N, 206289 E		67798 N, 206311 E		67843 N, 206333 E		67888 N, 206354 E

## Sheet: Kyachiheka
	1		2		3		4		5		6		7		8
390
380	60218 N, 203213 E
370	Old FL, Euc	New FL
360	Old FL, Euc	New FL
350	Old FL, Euc	New FL
340	Old FL, Euc	New FL
330	Old FL, Euc	New FL					60351 N, 203189 E
320	Old FL, Euc	Bn, mz, ip	60277 N, 203220 E				Bn, mz, EBA	old FL, EBA
310	Old FL, Euc	Bn, mz, ip	Bn, mz, cas	SP, Bn, Cas, SBA	60341 N, 203241 E		Bn, mz, EBA	old FL, EBA
300	Old FL, Euc	Ip, cas, mz, bn	BBA, EBA, cas	Cas, EBA	Old FL	Bn, mz, cass	Coffee, IP, mz, bn	BN, ym, EBA, mz
290	Old FL	Bn, mz, cas, gn	Cas	Cas	New FL	Bn, mz, cass	Coffee, IP, mz, bn	BN, ym, EBA, mz
280	Old FL	BBA, cas	Cas	Cas	New FL, BN, mz, cass	Bn, cas, mz	Coffee, IP, mz, bn	BN, ym, EBA, mz					60546 N, 203198 E		60596 N, 203163 E
270	Old FL	cas	Cas	Cas	New FL	New FL, Bn, cas mz	cas, coffee, IP, mz	BN, ym, EBA, mz					EBA, ym	EBA, ym	old FL	old FL
260	Old FL	cas	New FL	New FL	New FL	New FL	cas, IP, comp	comp, EBA, coffee, mz					EBA, ym	EBA, ym	old FL	old FL
250	Old FL	New FL	New FL	New FL	New FL, pine	Pine, New FL	cas, IP, comp, SBA	comp, EBA			60498 N, 203241 E		EBA, ym	EBA, ym	old FL	old FL
240	Old FL	New FL	New FL	New FL	New FL	New FL	Euc, EBA, comp	comp, EBA	60441 N, 203250 E		comp, EBA, mz	mz, cassava	EBA, ym	EBA, ym	old FL, mz	mz
230	Old FL	New FL	New FL	New FL	Euc	Euc, New FL	Euc, EBA, SBA	SBA, mz, cas, SP	path	path	comp, EBA, mz	mz, cassava	EBA, ym	EBA, ym	mz	mz
220	Old FL	New FL	New FL	Euc	Euc	Euc, New FL	Euc	comp, EBA	SBA, cabbage, coffee	cabbage, EBA	EBA	EBA	comp, EBA, ym	EBA, mz, ym	mz	mz
210	Old FL	New FL	New FL	Euc (2)	Euc	Euc, New FL	Euc	SBA, comp, EBA	EBA, comp, ym	cabbage, EBA, ym	comp, EBA	EBA	comp, EBA	EBA, comp, mz	mz	mz
200	Old FL	New FL	New FL	Euc (8)	Euc	Euc, New FL	Euc, cass, EBA	SBA, comp, EBA	EBA, comp, ym	EBA, coffee	coffee, EBA, comp	SBA	EBA	comp, mz, bn	mz	mz
190	SP	Sp, new FL	New FL	Euc, new FL	Euc, mz	Euc, New FL	Euc, SBA, cas	EBA, ym, comp	EBA, ym	old FL, EBA	coffee, EBA, comp	comp, SBA	SBA, comp	comp, mz, bn	mz	mz
180	SP	Sp, new FL	Mz	Mz	Mz, cass	Mz, cass, sp	cas, mz, SBA	BBA, mz, bn, EBA	bn, mz, gn, cas	old FL, EBA	coffee, EBA, SBA	SBA	SBA, comp	EBA, mz, bn	mz, bn	mz, bn
170	Old FL	New FL	Mz	Mz	Mz, cass	New FL	mz, bn, EBA, SP	EBA, mz, bn	bn, mz, gn, cas	mz, old FL, EBA	coffee, comp, EBA	SBA	SBA, comp	EBA, mz, bn	mz, bn	mz, bn
160	Old FL	SP, bn, mz	Mz, sp	Sp, mz, bn	Mz, cass	New FL	Old FL, mz, bn	mz, EBA, coffee, bn	mz, gn, bn	bn, mz, SBA	PF, PK, YM	old FL	EBA	EBA, mz, bn	mz, bn	mz, bn
150	Bn, SP, mz	Bn, mz	Bn, sp, mz	Sp, bn	Bn, mz, new FL	New FL	Old FL, mz, bn	mz, EBA, bn, coffee	mz	mz, bn	PK, EBA, ym	old FL	EBA	EBA, cassava, bn	mz, bn	mz, bn
140	Bn mz	SP, bn, mz	Bn, gn, mz	Bn, mz	Euc	Euc	Euc	Euc, old FL	mz	mz, bn	PK, SBA, ym	old FL	euc	euc	mz, bn	mz, bn
130	Bn mz	SP, bn, mz	Gn, mz	Bn, mz	Euc	Euc	Euc, coffee	Euc, old FL	mz	mz, bn	SBA	old FL	euc	euc	euc, gn	mz, bn
120	Bn mz	Bn mz	Gn, mz	Euc	Euc	Euc	Euc, coffee	Euc, old FL	mz	old FL	mz, bn	old FL	euc	sp	gn, bn	gn, bn
110	Bn mz	Bn mz	Bn, gn, mz	Euc	Euc	Euc	Euc, coffee	old FL	old FL	old FL	mz, bn	old FL	euc	sp	gn, bn	gn, bn
100	Bn mz	Bn mz	Tea, bn	Euc	Euc	Euc, coffee	Euc, coffee	old FL	old FL	old FL	mz, bn	old FL	euc	gn	gn, bn	gn, bn
90	Tea bn	Tea bn	Tea, bn	Euc	Euc	Euc, coffee	Euc, coffee	coffee, old FL	tea, old FL	old FL	mz, bn	old FL	euc	euc, gn, mz	sp	sp
80	Tea bn	Tea bn	Tea, bn	Tea, bn	Tea, coffee, bn	Tea, coffee, bn	coffee, tea, bn	coffee, tea, bn	tea, old FL	old FL	mz	old FL	millet, mz	millet, mz, gn	sp	sp
70	Tea bn	Tea bn	Tea, bn	Tea, bn	Tea, coffee, bn	Tea, coffee, bn	coffee, tea, bn	coffee, tea, bn	coffee, tea, euc	euc	mz	mz	millet, mz	millet, mz, gn	sp, gn, cass, mz	gn, soya, mz, bn
60	Tea bn	Tea bn	Tea	Tea	Tea, coffee, bn	Tea, coffee, bn	coffee, tea, bn	coffee, tea, bn	coffee, tea, euc	euc	mz	mz	millet, mz	millet, mz, gn, soya	gn, soya, bn, ip	gn, mz
50	Tea bn	Tea bn	Tea	Tea	Tea, coffee, bn	Tea, coffee, bn	coffee, tea, bn	coffee, tea, bn	coffee, tea, euc	euc	mz	mz	mz, bn	mz, bn	gn, bp, ip	gn, mz
40	Tea	Tea	Tea	Tea	Tea, coffee, bn	Tea, coffee, bn	coffee, tea, bn	coffee, tea, bn	coffee, tea, euc	euc	mz	mz	mz, bn	mz, bn	mz, bn	ip
30	Tea	Tea	Tea	Tea	Tea, coffee, bn	Tea, coffee, bn	coffee, tea, bn	coffee, tea, bn	coffee, tea, euc	euc	mz	mz	mz, euc	mz, euc	mz	ip
20	Tea	Tea	Tea	Tea	Tea, coffee, bn	Tea, coffee, bn	coffee, tea, bn	coffee, tea, bn	coffee, tea, euc	euc	mz	mz	mz, euc	mz, euc	mz	mz, bn
10	Tea	Tea	Tea	Tea	Tea, coffee, bn	Tea, coffee, bn	coffee, tea, bn	coffee, tea, bn	coffee, tea, euc	euc	mz	mz	mz, euc	mz, euc	mz	mz, bn
Forest	60356 N, 203521 E		60400 N, 203501 E		60447 N, 203484 E		60494 N, 203473 E		60542 N, 203456 E		60588 N, 203436 E		60638 N, 203421 E		60677 N, 203391 E

## Sheet: Kanyansohera
	1		2		3		4		5		6		7		8		9		10
410							62303 N, 205113 E		62342 N, 205072 E		62380 N, 205024 E
400							new FL	comp, ip, coffee EBA, mz	SBA, coffee, comp	SBA, mz, bn, EBA	EBA, mz, gn, comp	comp, EBA	62434 N, 204991 E
390							SBA, coffee	comp, ip, coffee EBA, mz	SBA, coffee, comp	SBA, mz, bn, EBA	EBA, mz, gn, comp	comp, EBA	EBA, pea, gn	peas, comp, EBA, cas	62480 N, 204978 E
380		(Church)			62251 N, 205126 E		SBA, coffee	comp, ip, coffee EBA, mz	SBA, EBA, ym	EBA, SBA, ym	comp, EBA	como, EBA, coffee	bn, comp, EBA	bn, comp, cas	SP, comp	gn, cass, mz	62532 N, 204965 E
370	62137 N, 205161 E		62185 N, 205160 E		EBA, SBA, comp	SBA, comp	comp, SBA, mz	EBA, comp	SBA, EBA, ym	EBA, SBA, ym	EBA, coffee	EBA, coffee, cas	bn, comp, EBA	EBA, comp, ym	SP, comp	gn, cas, EBA, mz	comp, cas, SP, EBA, bn	comp, SBA, mz, ip
360	SBA, EBA, gn	SBA, EBA, bn, gn	gn, EBA, mz	comp	EBA, SBA, comp	SBA, comp	comp, SBA, mz	EBA, comp	SBA, EBA, ym	EBA, SBA, ym	EBA, coffee	EBA, coffee, cas	EBA, coffee, ym	EBA, comp, ym	comp, EBA	SP, EBA	comp, cas, SP, EBA, bn	comp, SBA, mz, ip	62592 N, 204954 E
350	SBA, EBA, gn	SBA, EBA, bn, gn	gn, EBA, mz	comp	EBA, SBA, comp	SBA, comp	comp, EBA, ym	EBA, coffee, bn, mz	SBA, EBA, ym	EBA, SBA, ym	EBA, coffee	coffee, EBA, SBA	EBA, coffee, ym	EBA, comp, ym	comp, EBA	SP, EBA	comp, cas, SP, EBA, bn	comp, SBA, mz, ip	comp, EBA, cas, ym	EBA, cas, ym, bn
340	SBA, EBA, gn	SBA, EBA, bn, gn	gn, EBA, mz	comp	EBA, SBA, comp	SBA, comp	comp, EBA, ym	EBA, coffee, bn, mz	comp, EBA	EBA, SBA, ym	EBA, coffee	coffee, EBA, SBA	EBA, coffee, ym	pp, EBA, sc, coffee	comp, EBA	cas	comp, cas, SP, EBA, bn	comp, SBA, mz, ip	comp, EBA, cas, ym	EBA, cas, ym, bn
330	SBA, EBA, gn	SBA, EBA, bn, gn	gn, EBA, mz	SP, sba, comp	SBA, EBA	EBA	comp, EBA, ym	EBA, coffee, bn, mz	comp, EBA	EBA, SBA, ym	EBA, comp, SBA, coffee	coffee, EBA, SBA	cas, bn, sc, mz	pp, EBA, sc, coffee	EBA, bn	SP, comp, EBA	comp, EBA, ym	bn, EBA, ym, comp	comp, EBA, cas, ym	EBA, cas, ym, bn
320	EBA, bn, IP	SBA, EBA, bn, gn	comp	sp, eba, comp	SBA, EBA	EBA, comp	comp, EBA, ym	SBA, coffee, EBA	coffee, SBA, EBA	new FL	EBA, comp, SBA, coffee	coffee, EBA, SBA	cas, bn, sc, mz	pp, EBA, sc, coffee	SBA, bn	SP, EBA	EBA, comp, ym	EBA, mz, ym	EBA, ym	EBA, SBA, ym
310	EBA, bn, IP	bn, EBA, ip	comp	sp, cas, ip, mz	SBA, EBA	EBA, coffee, comp	comp, EBA, ym	SBA, coffee, EBA	coffee, SBA, EBA	new FL	EBA, comp, SBA, coffee	coffee, EBA, SBA	comp, EBA, sp	comp, EBA	SBA, mz, cas	millet, ym, mz	EBA, comp, ym	EBA, mz ym	SBA, EBA, ym, cas	cas, SBA, EBA
300	gn, mz	gn, mz, EBA	comp	sp, cas, ip, mz	SBA, EBA	EBA, coffee, comp	comp, EBA, ym	SBA, coffee, EBA	coffee, SBA, EBA	new FL	EBA, tea	coffee, EBA	sp, cas, mz, coffee	EBA, mz, bn	SBA, mz, cas	millet, ym, mz	EBA, comp, ym	cas, EBA	SBA, mz, bn	cas, bn, comp
290	bn, EBA, cas, mz	gn, mz, SP	cas, comp	sp, cas, ip, mz	IP, EBA, coffee, mz	EBA, coffee, comp	EBA, coffee	coffee, EBA	coffee, SBA, EBA	new FL	tea	tea	coffee, SBA	EBA, mz, bn	SBA, sg, cas	bn, BBA, mz	EBA, sc, ym	cas, EBA	EBA, comp	cas, bn, comp
280	bn, EBA, cas, mz	gn, mz, SP	EBA, SBA, comp	sba, eba, comp, sp	IP, EBA, coffee, mz	coffee, IP, bn	EBA, coffee	coffee, EBA	coffee, SBA, EBA	new FL	tea	tea	coffee, comp, EBA	comp, EBA, ym	EBA, ym, cas	SC, old FL	EBA, sc, mz, ym	cas, EBA	EBA, comp, cas	coff, sp, cas
270	bn	gn, mz, SP	EBA, comp	sba, eba, comp	IP, EBA, coffee, mz	coffee, IP, bn	gn, coffee	gn, coffee, peas	coffee, SBA, EBA	new FL	tea	tea	coffee, comp, EBA	comp, EBA, gn	EBA, comp	bn, mz, cas, sc	old FL, sp	EBA, SBA, comp	EBA, sp, mz	coff, sp, cas
260	bn	SBA, EBA, mz	EBA, IP, bn, mz	sp, cas, eba, coffee	ip, mz, bn, eba, cas	gn	gn, coffee	gn, coffee, peas	sp, coffee	coffee	new FL, tea	tea	EBA, comp, ym	comp, EBA, mz	mz, bn, EBA	bn, mz, cas, sc	old FL, sp	new FL, SBA, comp	SBA, bn, mz	mz, cas
250	bn	SBA, EBA, mz	ip, bn, mz	cas, sp	ip, mz, bn, cas	new FL	gn, coffee	gn, coffee, peas	sp, coffee	coffee	new FL, tea	tea	coffee, EBA, ym	comp, EBA, ym	mz, bn, EBA	EBA, ym	cas, mz	EBA	EBA, mz	cas, BBA, SBA, mz
240	gn	SBA, EBA, mz	ip, bn, mz	cas, sp	new FL	new FL	gn, coffee	gn, coffee, peas	gn, coffee	coffee	new FL, tea	tea	BBA, EBA, ym	coffee, EBA, bn	mz, bn, EBA	EBA	mz, cas, ip, bn	EBA, comp	comp, EBA	cas, mz, EBA, ym
230	gn	IP, mz, SBA, EBA, bn	ip, bn	cas, sp	new FL	new FL	euc (1 yr)	euc (1 yr)	gn, coffee	coffee	new FL, tea	tea	FL, EBA	coffee, EBA, bn	mz, bn, EBA	EBA	cas, mz	SP, EBA	EBA, bn	cas, mz, EBA, ym
220	gn	IP, mz, SBA, EBA, bn	ip, bn	cas, sp	SBA, coffee, tea	new FL	euc (1 yr)	euc (1 yr)	gn, coffee	coffee	tea	tea	tea, euc	euc, gn, mz, tea	mz, bn, EBA	EBA	sc, sp	SP, EBA	EBA, bn	new FL
210	ip, bn	IP, mz, SBA, EBA, bn	new FL	new FL	tea, new FL	new FL	euc (1 yr)	euc (1 yr)	coffee	coffee	tea	tea	tea, euc	euc, gn, mz, tea	mz, bn, EBA	EBA	sc, sp	SP, EBA	bn	tea, SBA, old FL
200	ip, bn	gn, mz	new FL	new FL	tea, new FL	new FL, euc	euc (1 yr)	euc (1 yr)	coffee	coffee	tea	tea	tea, euc	euc, gn, mz, tea	mz, gn, ip, bn	mz, bn, tea, euc	EBA, comp, ym	EBA, comp, EBA	ip, comp, mz	tea
190	ip, bn	gn, mz	new FL	new FL	tea	euc (1 yr)	euc (1 yr)	euc (1 yr)	euc, gn	coffee, gn	coffee, gn	tea, gn	tea	euc, gn, mz, tea	mz, gn, ip, bn	mz, bn, tea, euc	EBA, ym	bn, coff, EBA, mz	tea, SBA	tea
180	ip, bn	gn, mz	mz, new FL	mz, new FL, old FL	tea	euc (1 yr)	euc (1 yr)	bn, euc (1 yr)	euc, gn	coffee, gn	coffee, gn	coffee	tea	tea	mz, gn, ip, bn	mz, bn, tea, euc	bn	bn, coff, EBA, mz	euc (3 yr)	tea
170	ip, bn	gn, mz	mz, new FL	new FL, gn	tea	tea, euc (1 yr)	euc, bn	bn, euc (1 yr)	euc, gn	coffee, gn	coffee, gn	coffee, gn	tea	tea	euc, ip, mz, tea, bn	ip, mz, bn, tea	euc, tea	euc shoots (1 yr)	euc (3 yr)	tea
160	tea	gn, mz	new FL	new FL, gn	tea	tea, euc (1 yr)	euc, bn	bn, euc (1 yr)	euc, gn	coffee, gn	coffee, gn	coffee	euc, tea	tea	euc, ip, mz, tea, bn	ip, mz, bn, tea	euc, tea	euc shoots (1 yr)	tea	tea
150	tea	gn, mz	new FL	new FL	gn, tea	tea, euc (1 yr)	euc	bn, euc (1 yr)	euc, gn	coffee, gn	coffee, gn	coffee	euc	tea	euc, ip, mz, tea, bn	ip, mz, bn, tea	euc, tea	euc shoots (1 yr)	tea	tea
140	tea	bn, new FL, ip	new FL	new FL	gn	tea, euc (1 yr)	tea, caff	coffee, gn, euc, tea	euc, gn	coffee, gn	coffee	coffee	euc	euc	euc, ip, mz, tea, bn	ip, mz, bn, tea	euc, tea	euc shoots (1 yr)	tea	tea
130	tea	bn, IP, new FL	new FL	new FL	gn	tea, euc (1 yr)	tea, euc	euc (1 mo)	euc, gn	gn, euc, tea	gn, coffee	coffee	euc	euc	euc shoots	euc shoots (3 yr)	tea, ip, mz, bn	euc shoots (1 yr)	tea	tea
120	tea	euc (4 yr)	new FL	new FL	gn	gn	euc (7 yr)	euc (1 mo)	gn, tea, euc	gn, euc, tea	tea	tea	coffee, tea	euc	tea, euc shoots (3 yr)	euc shoots (3 yr)	tea, ip, mz, bn	euc shoots (1 yr)	tea	tea
110	tea	euc (4 yr)	euc (7 yr)	euc (7 yr)	gn	euc (7 yr)	euc (7 yr)	euc (1 mo)	gn, tea, euc	gn, euc, tea	tea	tea	coffee, tea	euc	tea, euc shoots (3 yr)	euc shoots (3 yr)	tea, ip, mz, bn	tea	tea	tea
100	tea	euc (4 yr)	euc (7 yr)	euc (7 yr)	euc (7 yr)	euc (7 yr)	euc (7 yr)	euc (8 yr)	gn, tea, euc	tea	tea	tea	tea	tea	tea, euc shoots (3 yr)	euc shoots (3 yr)	euc shoots (2 yr)	tea	tea	tea
90	tea	euc (7 yr)	euc (7 yr)	euc (7 yr)	euc (7 yr)	euc (7 yr)	euc (7 yr)	euc (8 yr)	euc (1 mo)	tea	tea	tea	tea	tea	tea, euc shoots (3 yr)	euc shoots (3 yr)	euc shoots (2 yr)	tea	tea	tea
80	tea	euc (7 yr)	euc (7 yr)	euc (7 yr)	euc (7 yr)	euc (7 yr)	euc (7 yr)	euc (8 yr)	euc (1 mo)	euc (1 mo)	tea	tea	tea	tea	tea, euc shoots (3 yr)	euc shoots (3 yr)	euc shoots (2 yr)	euc shoots (6 mo)	euc shoots	tea
70	tea	euc (7 yr)	euc (7 yr)	euc (7 yr)	euc (7 yr)	euc (7 yr)	euc (7 yr)	euc (8 yr)	euc (1 mo)	euc (1 mo)	tea	tea	tea	tea	tea, old FL	euc shoots (3 yr)	euc shoots (2 yr)	euc shoots (6 mo)	euc shoots	tea
60	tea	euc (7 yr)	euc (7 yr)	euc (7 yr)	euc (7 yr)	euc (7 yr)	euc (7 yr)	euc (1 mo)	euc (1 mo)	euc (1 mo)	tea	tea	tea	tea	tea, old FL	euc shoots (3 yr)	euc shoots (2 yr)	euc shoots (6 mo)	euc shoots	tea
50	tea	euc (7 yr)	euc (7 yr)	euc (7 yr)	euc (7 yr)	euc (7 yr)	euc (7 yr)	euc (7 yr)	euc (1 mo)	euc (1 mo)	tea	tea	tea	tea	euc shoots (4 yr)	euc shoots (2 yr)	euc shoots (2 yr)	euc shoots (6 mo)	euc shoots	tea
40	tea	euc (7 yr)	euc (7 yr)	euc (7 yr)	euc (7 yr)	euc (7 yr)	euc (7 yr)	euc (7 yr)	euc (1 mo)	euc (1 mo)	tea	tea	tea	tea	euc shoots (4 yr)	euc shoots (2 yr)	euc shoots (2 yr)	euc shoots (6 mo)	euc shoots	tea
30	tea	euc (7 yr)	euc (7 yr)	euc (7 yr)	euc (7 yr)	euc (7 yr)	euc (7 yr)	euc (7 yr)	euc (1 mo)	euc (1 mo)	tea	tea	tea	tea	euc shoots (4 yr)	old FL	old FL	old FL	euc shoots	tea
20	tea	euc (7 yr)	euc (7 yr)	euc (7 yr)	euc (7 yr)	euc (7 yr)	euc (7 yr)	euc (7 yr)	euc (1 mo)	euc (1 mo)	tea	tea	tea	tea, euc	euc shoots (4 yr)	old FL	euc	euc shoots (2 mo)	euc shoots	tea
10	tea	euc (7 yr)	euc (7 yr)	euc (7 yr)	euc (7 yr)	euc (7 yr)	euc (7 yr)	euc (7 yr)	euc (1 mo)	euc (1 mo)	tea	tea	tea	tea, euc	euc, old FL	old FL	old FL	old FL, euc	old FL	tea
Forest	62150 N, 205501 E		62203 N, 205503 E		62242 N, 205504 E		62295 N, 205506 E		62336 N, 205476 E		62373 N, 205449 E		62458 N, 205389 E		62500 N, 205362 E		62535 N, 205327 E		62583 N, 205295 E

## Sheet: Kabucikire
	12		11		10		9		8		7		6		5		4		3		2		1
180
170											pine	pine
160											misopsis, pine	pine	pine	pine
150									pine	pine	misopsis, pine	pine	pine	pine
140									pine	pine	misopsis, pine	pine	pine	pine
130									pine	pine	sp, cas	sp, cas, PK	sc, EBA, sp	sp, mz, bn									euc (2 yr)	euc (2 yr)
120									pine	sp, pine	sp	sp, cas, EBA	EBA, comp, sp	sp, mz, bn	mz, bn, old FL	gn, mz, cas, comp					EBA, coff, euc	euc	euc (2 yr)	euc (2 yr)
110									new FL	new FL, sp	sp	sp, cas, pk, EBA	comp	sp, mz, bn	mz, ip, bn	gn, mz, cas, comp			EBA, comp	coff, EBA	ip, bn, euc	euc	euc (2 yr)	euc (2 yr)
100							comp	comp	comp, SB	cas, BBA	cas	bn, EBA, comp	mz, EBA, cas	euc (4 yr)	mz, ip, bn	ip, mz, bn, EBA	coff, pine	pine	coff, eba, comp	EBA, SBA	ip, bn	euc	euc (2 yr)	euc (2 yr)
90							comp	comp, EBA	comp, EBA	coff, EBA	euc shoots (7 mo)	euc shoots (7 mo)	mz, EBA, cas	euc shoots	old FL	bn, ip, gn, mz	coff, pine	pine	coff, comp, eba	EBA, SBA, ip, bn	ip, bn, euc	euc	euc (2 yr)	euc (2 yr)
80							new FL	new FL, EBA	old FL	cas	new FL	old FL	mz, EBA, cas	euc	old FL	old FL	coff, pine	pine	tea	tea, ip, bn	ip, bn	bn, euc	comp	euc (2 yr)
70							euc (4 yr)	euc (4 yr)	EBA	cas	new FL	old FL	old FL, euc	euc	old FL	eba	coff, pine	pine	tea	tea, ip, bn	eba	EBA	comp	euc (2 yr)
60					cas, gn	old FL	euc (4 yr)	euc (4 yr)	euc (4 yr), sp	cas, SP	new FL	old FL	old FL	euc	old FL	eba, sba	coff, EBA, pine	sba, pine	sba, eba, ym	eba, ip, bn	eba	EBA	comp	euc (2 yr)
50					sp, cas	old FL	euc (4 yr)	euc (4 yr)	euc (4 yr)	new FL	sp	old FL	old FL	euc	old FL, EBA	eba, comp	comp, pine	pine, tea, sba	sba, comp	eba	eba	EBA, PK	comp	euc (2 yr)
40					cas	old FL	euc (4 yr)	euc (4 yr)	euc (4 yr)	cas	sp	old FL	old FL	euc	coff, EBA	eba, comp	pine, SBA	pine, tea, sba	comp, eba, ym	comp, EBA	eba, comp	EBA	euc (10+ yr)	natural forest
30					new FL	old FL	euc (4 yr)	euc (4 yr)	SB, BBA	comp, EBA	sp	old FL	old FL	old fl, euc	coff, EBA	eba, comp	pine	pine, tea, sba	comp, eba, coff	comp, EBA	eba, comp	EBA	eba, euc (10+ yr)	natural forest
20			eba, coff, comp	eba, coff, comp	EBA, SBA, comp	new FL	euc (4 yr)	euc (4 yr)	SB	EBA, sp	sp	old FL	old FL	old fl, euc	coff, EBA	eba, comp	pine	pine, sp, comp	eba, ym	comp, EBA	eba, comp	EBA	natural forest	natural forest
10			eba, coff	eba, coff	EBA, SBA, comp	new FL	euc (4 yr)	euc (4 yr), SBA	SB	EBA, comp, SP	sp	old FL	old FL	old fl, euc	coff, EBA	eba, comp	ip, bn	pine (5 yr)	eba, ym	comp, EBA	eba, comp	comp	natural forest	natural forest
ROAD	61778 N, 204848 E		61774 N, 204900 E		61774 N, 204950 E		61761 N, 205000 E		61782 N, 205040 E		61777 N, 205100 E		61768.02 N, 205150.05 E		61775 N, 205202 E		61772 N, 205261 E		61746 N, 205308 E		61729 N, 205351 E		61703 N, 205395 E
-10	EBA, new FL	mz, comp	tea	tea	euc (3 yr)	euc (3 yr)	euc shoots (2 mo)	euc shoots (1 yr)	euc shoots (3 mo)	euc shoots (3 mo)	tea	sp, cas	comp	comp, euc (2 yr)	euc (12 yr)	euc (12 yr)	euc (2 yr)	euc (2 yr)	natural forest	eba, coff	tea, EBA	EBA, tea	tea, EBA, euc	comp
-20	EBA, new FL	mz, comp	tea	tea	euc (3 yr)	euc (3 yr)	euc shoots (2 mo)	euc shoots (1 yr)	euc shoots (1 yr)	euc shoots (3 mo)	tea	sp, cas	comp	comp, euc (2 yr)	euc (12 yr)	euc (12 yr)	euc (2 yr)	euc (2 yr)	natural forest	eba, coff	EBA, comp, tea	EBA, tea	tea, eba	comp
-30	EBA, new FL	mz, comp	tea	tea	euc (3 yr)	euc (3 yr)	euc shoots (2 mo)	euc shoots (1 yr)	euc shoots (1 yr)	euc shoots (3 mo)	tea	sp, EBA, SBA	comp	comp, euc (2 yr)	euc (12 yr)	euc (12 yr)	euc (2 yr)	euc (2 yr)	natural forest	eba, coff	EBA, comp, tea	EBA, tea	tea	comp, euc
-40	EBA, new FL	mz, comp	tea	tea	euc (3 yr)	euc (3 yr)	euc shoots (2 mo)	euc shoots (1 yr)	euc shoots (1 yr)	euc shoots (3 mo)	tea	sp, EBA, SBA	comp	comp, euc (2 yr)	euc (12 yr)	euc (12 yr)	euc (2 yr)	euc (2 yr)	natural forest	eba, coff	EBA, comp, tea	EBA, tea	tea, euc	euc (3 yr)
-50	eba	eba	tea	euc shoots (2 yr)	euc (3 yr)	euc (3 yr)	euc shoots (2 mo)	euc shoots (1 yr)	euc shoots (1 yr)	euc shoots (3 mo)	tea	sp, EBA, SBA	EBA	EBA, euc (2 yr)	euc (12 yr)	euc (12 yr)	euc (12 yr)	euc (2 yr)	natural forest	eba, coff	EBA, comp, tea	EBA, tea	euc (3 yr)	euc (3 yr)
-60	eba	sp, eba	tea	euc shoots (2 yr)	euc (3 yr)	euc (3 yr)	euc shoots (2 mo)	euc shoots (1 yr)	euc shoots (1 yr)	euc shoots (3 mo)	tea	old FL	EBA	EBA, euc (2 yr)	euc (12 yr)	euc (12 yr)	euc (12 yr)	euc (2 yr)	natural forest	eba, coff	tea, EBA	EBA, tea	euc (3 yr)	euc (3 yr)
-70	sc, eba	eba	tea	euc shoots (2 yr)	euc (3 yr)	euc (3 yr)	euc shoots (2 mo)	euc shoots (1 yr)	euc shoots (1 yr)	euc shoots (1 yr)	tea	old FL	EBA	EBA, euc (2 yr)	euc (12 yr)	euc (12 yr)	euc (12 yr)	euc (12 yr)	natural forest	tea, euc	tea	tea	euc (3 yr)	euc (3 yr)
-80	sc, eba	comp, eba	tea	euc shoots (2 yr)	new FL	new FL	euc shoots (2 mo)	euc shoots (1 yr)	euc shoots (1 yr)	euc shoots (1 yr)	tea	old FL	new FL	new FL, euc (2 yr)	euc (12 yr)	euc (12 yr)	euc (12 yr)	euc (12 yr)	natural forest	euc (12 yr), tea	tea	tea	euc (3 yr)	euc (3 yr)
-90	sp, eba, sc	comp, eba	tea	tea	new FL	new FL	euc shoots (2 mo)	euc shoots (1 yr)	euc shoots (1 yr)	euc shoots (1 yr)	tea	old FL	new FL	new FL	euc (12 yr)	euc (12 yr)	euc (12 yr)	euc (12 yr)	natural forest	euc (12 yr), tea	tea	tea	euc (3 yr)	euc (3 yr)
-100	sp, eba, sc	comp, eba	tea	tea	new FL	new FL	euc shoots (2 mo)	euc shoots (1 yr)	euc shoots (1 yr)	euc shoots (1 yr)	tea	euc shoots (3 mo)	euc shoots	euc shoots	euc (12 yr)	euc (12 yr)	euc (12 yr)	euc (12 yr)	natural forest	euc (12 yr), tea	tea	tea	euc (3 yr)	euc (3 yr)
-110	sp, sc	ym	tea	tea	new FL	new FL	euc shoots (2 mo)	euc shoots (1 yr)	euc shoots (1 yr)	euc shoots (1 yr)	tea	euc shoots (3 mo)	euc shoots	euc shoots	100m		euc (12 yr)	euc (12 yr)	natural forest	euc (12 yr), tea	tea	tea	euc (3 yr)	euc (3 yr)
-120	sp	ym	tea	tea	new FL	new FL	euc shoots (2 mo)	euc shoots (1 yr)	euc shoots (1 yr)	euc shoots (1 yr)	tea	euc shoots (3 mo)	new FL	new FL			euc (12 yr)	euc (12 yr)	natural forest	euc (12 yr), tea	tea	tea	euc (3 yr)	euc (3 yr)
-130	sp	ym	tea	tea	new FL	new FL	new FL	euc (2.5 yr)	euc (2.5 yr)	euc shoots (1 yr)	tea	euc shoots (3 mo)	new FL	new FL			euc (12 yr)	euc (12 yr)	natural forest	euc (12 yr), tea	tea	tea	euc (3 yr)	euc (3 yr)
-140	sp	sp, cassava	tea	tea	new FL	new FL	new FL	euc (2.5 yr)	euc (2.5 yr)	euc shoots (1 yr)	tea	euc shoots (3 mo)	new FL	new FL			natural forest	natural forest	natural forest	euc (12 yr), tea	tea	tea	euc (3 yr)	euc (3 yr)
-150	sp	sp, cassava	tea	tea	new FL	new FL	new FL	euc (2.5 yr)	euc (2.5 yr)	euc shoots (1 yr)	tea	euc shoots (3 mo)	140m				natural forest	natural forest	natural forest	euc (12 yr), tea	tea	tea	euc (3 yr)	euc (3 yr)
-160	eba	eba	tea	tea	new FL	new FL	new FL	euc (2.5 yr)	150m		150m						natural forest	natural forest	150m		150m		euc (3 yr)	euc (3 yr)
-170	comp, eba	comp, eba	tea	tea	new FL	new FL	160m										natural forest	natural forest					euc (3 yr)	euc (3 yr)
-180	comp, eba	comp, eba	tea	tea	170m												170m						170m
-190	eba	eba	180m
-200	eba	eba
	200m
