# Supplementary material for: Trenches reduce crop foraging by elephants: Lessons from Kibale National Park, Uganda for elephant conservation in densely settled rural landscapes
Source: PLoS One. 2023 Jul 26;18(7):e0288115. doi: 10.1371/journal.pone.0288115 (PMC10370685; doi:10.1371/journal.pone.0288115)
Supplement: S1 Dataset — (ZIP) [file pone.0288115.s009.zip › SI_crop_map_season2_2021.xlsx]

## Sheet: prop_Mar
TransectID	BBA	BN	CAS	CB	COCO_YM	COF	COMP	EBA	EP	EUC	EUC_SHOOTS	FOREST	GN	GREVERIA	IP	MISOPSIS	ML	MZ	NEW_FL	OLD_FL	ONION	ORANGE	PEAS	PF	PINE or PP	PK	PN	SBA	SC	SG	SOYA	SP	TEA	TT	YM
Kabu1	0	0	0	0	0	0	0.108333	0.025	0	0.741667	0	0.1	0	0	0	0	0	0	0	0	0	0	0	0	0	0	0	0	0	0	0	0	0.025	0	0
Kabu2	0	0.0817901	0	0	0	0.00617284	0.0787037	0.28858	0	0.111111	0	0	0	0	0.0216049	0	0	0	0	0	0	0	0	0	0	0	0	0	0	0	0	0	0.412037	0	0
Kabu3	0	0.0753205	0	0	0	0.0512821	0.0528846	0.168269	0	0	0	0	0	0	0.0176282	0	0	0	0.307692	0	0	0	0	0	0	0	0	0.0737179	0	0	0	0	0.24359	0	0.00961538
Kabu4	0	0.0432099	0	0	0	0.0216049	0.0246914	0.0401235	0	0.481481	0	0	0	0	0.0154321	0	0	0	0.148148	0	0	0	0	0	0.160494	0	0	0.0462963	0	0	0	0	0.0185185	0	0
Kabu5	0	0.0890152	0.0208333	0	0	0.0568182	0.0681818	0.121212	0	0.454545	0	0	0	0	0.0625	0	0	0	0.0416667	0	0	0	0.0454545	0	0	0	0	0.0284091	0	0	0	0.0113636	0	0	0
Kabu6	0	0.0961111	0.0194444	0	0	0	0.0958333	0.0791667	0	0.1475	0.0333333	0	0.0544444	0	0.0572222	0	0	0.0405556	0.241667	0	0	0	0	0	0.0763889	0	0	0	0	0	0	0.05	0	0	0.00833333
Kabu7	0	0.146354	0.0513021	0	0	0	0	0.0377604	0	0.0078125	0.0117188	0	0.0421875	0	0.0617188	0.0390625	0	0.0533854	0.15625	0	0	0	0.0143229	0	0.104688	0	0	0.0117188	0	0	0	0.0195312	0.234375	0	0.0078125
Kabu8	0.0138889	0.1875	0.0669444	0	0	0.0130556	0.0352778	0.0477778	0	0.0391667	0.158333	0	0.0180556	0	0.0647222	0.0166667	0	0.0411111	0.0375	0.158333	0	0	0.0111111	0	0.025	0.00555556	0	0.0516667	0	0	0	0	0	0	0.00833333
Kabu9	0	0.128205	0.00961538	0	0	0	0	0	0	0.387821	0.163462	0	0.0961538	0	0.0608974	0	0	0	0.0192308	0.0192308	0	0	0	0	0	0	0	0	0	0	0	0	0.115385	0	0
Kabu10	0	0.0496377	0.0452899	0	0	0.00434783	0.0326087	0.026087	0	0.25	0	0	0.183696	0	0.0561594	0	0	0.0217391	0.0108696	0	0	0	0	0	0	0	0	0.0108696	0	0	0	0	0.304348	0	0.00434783
Kabu11	0	0.152083	0	0	0	0.0625	0.00625	0.0875	0	0.0833333	0.1375	0	0.05	0	0.00833333	0	0	0	0	0	0	0	0	0	0	0	0	0.00833333	0	0	0	0.00625	0.38125	0	0.0166667
Kabu12	0.0125	0.0916667	0.05625	0	0	0.0479167	0.0791667	0.277083	0.0229167	0.0333333	0	0	0.102083	0	0.0395833	0	0	0.0520833	0.025	0.025	0	0	0	0	0	0	0	0.0333333	0.05625	0	0	0	0	0	0.0458333
Kany1	0	0.143287	0.0185185	0	0	0	0.00347222	0.0800926	0	0.388889	0	0	0.0972222	0	0.124074	0	0	0.0314815	0	0.00694444	0	0	0.0791667	0	0	0	0	0.0199074	0	0	0	0	0.00694444	0	0
Kany2	0	0.108796	0.0208333	0	0	0.0162037	0.0868056	0.0844907	0	0.25	0	0	0.0405093	0	0.0439815	0	0	0.0300926	0.215278	0	0	0	0	0	0	0	0	0.0555556	0	0	0	0.0393519	0.00462963	0	0.00347222
Kany3	0	0.150676	0.00540541	0	0	0.031982	0.0653153	0.0894144	0	0.301802	0	0	0.0763514	0	0.0641892	0	0	0.0317568	0.0304054	0	0	0	0	0	0	0	0	0.0736486	0	0	0	0.0132883	0.0630631	0	0.0027027
Kany4	0	0.101458	0	0	0	0.141042	0.025	0.0770833	0.00416667	0.45625	0	0	0.0285417	0	0.0108333	0	0	0.0452083	0.0125	0	0	0	0	0	0	0.0125	0	0.0395833	0	0	0	0.00416667	0.0291667	0	0.0125
Kany5	0	0.065625	0	0	0	0.121875	0.0125	0.1125	0	0.176042	0	0	0.0822917	0	0.0239583	0	0	0.01875	0.059375	0	0	0	0	0	0	0	0	0.103125	0	0	0	0.0125	0.203125	0	0.00833333
Kany6	0	0.0733333	0	0	0	0.13375	0.0614583	0.109792	0	0.00625	0	0	0.0541667	0	0	0	0	0.00875	0.0375	0	0	0	0	0	0	0	0	0.030625	0	0	0	0	0.469792	0	0.0145833
Kany7	0.00641026	0.0688034	0.0224359	0	0	0.0779915	0.0694444	0.120085	0	0.0961538	0.0641026	0	0.0128205	0	0.0042735	0	0	0.0356838	0.0128205	0	0	0	0	0	0	0	0	0.0282051	0.00747863	0	0	0.0042735	0.358974	0	0.0100427
Kany8	0.0131579	0.10307	0.066886	0	0	0.0383772	0.0175439	0.0890351	0	0.0416667	0.157895	0	0.0328947	0	0.0118421	0	0	0.0339912	0.0688596	0.0789474	0	0	0	0	0	0	0	0.0416667	0.0131579	0.0131579	0	0.00328947	0.140351	0	0.0342105
Kany9	0.0202703	0.0826577	0.0459459	0.00337838	0	0.00225225	0.0511261	0.0849099	0.00337838	0.00337838	0.253378	0	0.00337838	0	0.00900901	0	0	0.0313063	0.0810811	0.0810811	0	0	0	0	0	0.0027027	0	0.0421171	0.00675676	0	0	0.0292793	0.114865	0	0.0477477
Kany10	0	0.0904762	0.0571429	0	0	0.0404762	0.0452381	0.117857	0	0.0285714	0.0714286	0	0.00952381	0	0.00357143	0	0	0.0238095	0.0142857	0.0285714	0	0	0	0	0	0	0	0.0416667	0	0	0	0.0047619	0.380952	0	0.0416667
Kijo1	0	0.0629252	0.0459184	0	0	0.0408163	0.047619	0.391156	0	0.251701	0	0	0.00680272	0	0.0272109	0	0	0.0833333	0.0119048	0	0	0	0	0	0	0.0204082	0	0.0102041	0	0	0	0	0	0	0
Kijo2	0	0.107099	0.0469136	0	0	0.0200617	0.0617284	0.178086	0	0.314815	0	0	0	0	0.0222222	0	0	0.0762346	0.0802469	0.0277778	0	0	0	0	0	0	0	0.00617284	0	0	0	0	0	0	0.058642
Kijo3	0	0.223851	0.0675287	0	0	0.0508621	0.0724138	0.163506	0	0.0617816	0	0	0.0387931	0	0.0163793	0	0	0.146264	0.0517241	0.0431034	0	0	0	0	0	0	0	0.0336207	0	0	0	0	0	0	0.0301724
Kijo4	0.00925926	0.112346	0	0	0.0246914	0.110185	0.0608025	0.274383	0	0.0432099	0	0	0	0.020679	0.0169753	0.00462963	0	0.112346	0.0648148	0	0	0	0	0	0.0462963	0	0	0.0592593	0	0	0	0	0	0	0.0401235
Kijo5	0	0.0949074	0.0625	0	0	0.164352	0	0.0833333	0	0.180556	0	0	0	0	0.0138889	0	0	0.0949074	0.00694444	0.0694444	0	0	0	0	0.166667	0	0	0.0625	0	0	0	0	0	0	0
Kijo6	0.00454545	0.145455	0.0462121	0	0	0.0170455	0.0340909	0.124621	0	0.147727	0.0681818	0	0	0	0.0481061	0	0	0.0981061	0.204545	0	0	0.0340909	0	0	0	0	0	0.00454545	0	0	0	0	0	0	0.0227273
Kyac1	0.00675676	0.0518018	0	0	0	0	0	0	0	0	0	0	0.0563063	0	0.00900901	0	0	0.198198	0.0585586	0.148649	0	0	0	0	0	0	0	0	0	0	0	0.0382883	0.432432	0	0
Kyac2	0.016129	0.063172	0.0134409	0	0	0	0	0	0	0.104839	0	0	0	0	0	0	0	0.143817	0.139785	0	0	0	0	0	0	0	0	0.00537634	0	0	0	0.00537634	0.508065	0	0
Kyac3	0	0.0166667	0	0	0	0.133333	0.0138889	0	0	0.330556	0	0	0	0	0.00833333	0	0	0.0333333	0.1	0	0	0	0	0	0.00555556	0	0	0	0	0	0	0	0.358333	0	0
Kyac4	0.00390625	0.0450521	0.0273438	0	0	0.191927	0.0885417	0.155729	0	0.109375	0	0	0	0	0.0294271	0	0	0.0450521	0.0247396	0.046875	0	0	0	0	0	0	0	0.0234375	0	0	0	0.0182292	0.166667	0	0.0236979
Kyac5	0	0.0759259	0	0	0	0.0433333	0.0755556	0.0711111	0	0.311111	0	0	0	0	0.0314815	0	0	0.0759259	0.0555556	0.211111	0	0	0	0	0	0	0	0.0314815	0	0	0	0.012963	0	0	0.00444444
Kyac6	0	0	0	0	0	0.0190972	0.0677083	0.116319	0	0.0833333	0	0	0	0	0.0868056	0	0	0.0972222	0.180556	0.229167	0	0	0	0	0	0.0104167	0	0.109375	0	0	0	0	0	0	0
Kyac7	0	0.0916667	0	0	0	0	0.0996914	0.135185	0	0.169753	0	0	0	0	0.117901	0	0	0.140432	0.104938	0.0654321	0	0	0	0	0	0	0	0.0435185	0	0.0123457	0	0.012963	0	0	0.00617284
Kyac8	0	0.128086	0	0	0	0	0	0.0848765	0	0	0.037037	0	0	0	0.0339506	0	0	0.128086	0.0740741	0.212963	0	0	0	0	0	0.087963	0	0	0	0.212963	0	0	0	0	0
Nyab1	0	0.0204082	0	0	0	0	0	0.122449	0	0	0	0	0	0	0.0204082	0	0	0	0.0816327	0.428571	0	0.122449	0	0	0	0	0	0	0	0	0	0.204082	0	0	0
Nyab2	0	0	0	0	0	0	0.00571429	0.22	0.00571429	0	0	0	0	0	0	0	0	0	0	0.542857	0	0.22	0	0	0	0	0	0	0.00571429	0	0	0	0	0	0
Nyab3	0	0	0	0	0	0	0	0.0333333	0	0	0	0	0	0	0	0	0	0	0	0.933333	0	0.0333333	0	0	0	0	0	0	0	0	0	0	0	0	0
Nyab4	0	0	0	0	0	0	0	0	0	0	0	0	0	0	0	0	0	0	0	1	0	0	0	0	0	0	0	0	0	0	0	0	0	0	0
Nyab5	0	0	0	0	0	0	0	0	0	0	0	0	0	0	0	0	0	0	0	0.461538	0	0	0	0	0	0	0	0	0	0	0	0	0.538462	0	0
Nyab6	0	0.0384615	0	0	0	0	0	0	0	0	0	0	0	0	0	0	0	0.0512821	0	0.230769	0	0	0	0	0	0	0	0	0	0	0	0.0128205	0.666667	0	0
Nyab7	0	0.0986111	0.0222222	0	0	0	0	0	0	0	0	0	0.0231481	0	0.0208333	0	0	0.135648	0	0.277778	0	0	0.0138889	0	0	0	0	0	0	0	0	0.0361111	0.371759	0	0
Nyab8	0	0.192708	0.00694444	0	0	0	0	0	0	0.0138889	0	0	0.0347222	0	0.105903	0	0	0.182292	0.0208333	0.395833	0	0	0.0138889	0	0	0	0	0	0	0	0	0.0260417	0.00694444	0	0
Nyab9	0	0.210069	0	0	0	0	0.0138889	0.0833333	0	0.159722	0.125	0	0	0	0.118056	0	0	0.171875	0.0625	0.0277778	0	0	0	0	0	0	0	0.0138889	0	0	0	0.0138889	0	0	0
Nyab10	0	0.0833333	0.00431034	0	0	0.225575	0.0103448	0.0247126	0	0.091954	0	0	0.0186782	0	0.114943	0	0	0.0474138	0.0344828	0.170977	0	0	0	0	0	0	0	0.0261494	0.0172414	0	0	0.0232759	0.0962644	0	0.0103448
Nyab11	0.00462963	0.171914	0.0623457	0	0	0.111111	0.0345679	0.145679	0	0.037037	0	0	0.00462963	0	0.0524691	0	0	0.134877	0.0432099	0.186728	0	0	0	0	0	0	0	0	0	0	0	0.00617284	0	0	0.00462963
Nyab12	0.00694444	0.127431	0.0208333	0	0	0.0381944	0.125	0.169097	0	0.104167	0	0	0.0364583	0	0.0423611	0	0	0.0319444	0.0416667	0.130208	0	0	0	0	0.0121528	0	0	0.0364583	0.00694444	0	0	0.0416667	0	0	0.0284722
Nyab13	0	0.057971	0.00434783	0	0	0.125725	0.145652	0.28442	0	0	0	0	0	0	0.115942	0	0	0.0561594	0	0.0905797	0	0	0	0	0.00724638	0	0	0.0442029	0	0	0	0.0550725	0	0	0.0126812
Nyab14	0	0.115278	0	0	0	0.236111	0.0277778	0.252431	0	0	0	0	0	0	0.115278	0	0	0.0875	0.0538194	0.0625	0	0	0	0	0	0	0	0.0190972	0.009375	0	0	0.0208333	0	0	0
Nyab15	0	0.132609	0.116304	0	0	0.107246	0	0.170652	0	0	0	0	0	0	0.0706522	0	0	0.0474638	0.0217391	0.326087	0	0	0	0	0	0	0	0.00724638	0	0	0	0	0	0	0
Nyab16	0	0.075	0.112121	0	0	0.0772727	0	0.127273	0	0	0	0	0	0	0.0681818	0	0	0.108333	0	0.346591	0	0	0	0	0	0	0	0.0636364	0	0	0	0.0215909	0	0	0
Nyab17	0	0.0713542	0.0713542	0	0	0.211979	0	0.125	0	0	0	0	0	0.015625	0.021875	0.015625	0	0.0713542	0	0.265625	0	0	0	0	0	0	0	0.0364583	0	0	0	0	0	0	0.09375
Nyab18	0	0	0	0	0	0.4	0	0	0	0	0	0	0	0.16	0	0.02	0	0	0	0.42	0	0	0	0	0	0	0	0	0	0	0	0	0	0	0
Nyab19	0	0	0	0	0	0.4375	0	0	0	0	0	0	0	0	0	0.4375	0	0	0	0.125	0	0	0	0	0	0	0	0	0	0	0	0	0	0	0
Nyab20	0	0	0	0	0	0.5	0	0	0	0	0	0	0	0	0	0.333333	0	0	0.166667	0	0	0	0	0	0	0	0	0	0	0	0	0	0	0	0
Rura1	0	0.125641	0.0192308	0	0	0.322756	0.0192308	0.0583333	0	0.0288462	0	0	0.0592949	0	0.0496795	0	0	0.157692	0.0512821	0.0608974	0	0	0	0	0	0	0	0	0	0	0	0.0192308	0	0	0.0278846
Rura2	0.0172414	0.121552	0.107184	0	0	0.0201149	0	0.0683908	0	0.0775862	0	0	0.0310345	0	0.116379	0	0	0.337069	0	0.103448	0	0	0	0	0	0	0	0	0	0	0	0	0	0	0
Rura3	0.00862069	0	0.0287356	0	0	0.103448	0.0689655	0.103448	0	0	0.275862	0	0	0	0.0344828	0	0	0.204023	0	0.12931	0	0	0	0	0	0	0	0.00862069	0	0	0	0.0344828	0	0	0

## Sheet: Kijonjomi 1
	1		2		3		4		5		6
390
380
370
360
350
340
330
320
310
300					59633 N, 203560 E
290					eba, new FL	comp
280			59598 N, 203597 E		new FL, eba	comp	59711 N, 203564 E
270			new FL	new FL	eba, ip, bn, comp, mz	comp, EBA	eba, comp	mz, eba, bn, comp, greveria
260	59583 N, 203645 E		new FL	EBA, comp	eba, mz, ip, bn	sba, eba	eba, comp	comp, mz, bn, greveria
250	comp	comp,SBA	bn, mz, comp	bn, mz, eba, ym	comp, bn, mz, cas	bn, eba, ym, mz	bn, mz	sba, bn,mz, cof, eba
240	EBA	bn, mz, euc	bn, mz, sba	bn, mz, eba, ym	comp, bn, mz, cas	bn, eba, ym, mz	bn, mz, eba	bn, mz, cof, misopsis			59816 N, 203536 E
230	EBA	eba, euc	comp	eba, ym, bn	comp, bn, mz, cas	bn, eba, ym, mz	eba	greveria, cof, sba			ip, bn, mz	ip, bn
220	EBA	euc	eba, ym, bn	eba, ym, bn	comp, bn, mz, cas	eba, ym	eba	greveria, cof, sba			bn,mz, cof, euc	cof, mz, euc, cof
210	IP, mz, EBA	eba	eba, ym, cof	eba, ym, bn	cof, bn, mz, cas	eba, ym	eba	eba, cof, ym			bn, mz, eba, orange	bn, mz, eba, orange
200	IP, mz, EBA	eba, pk	eba, old FL	new FL	new FL	cas	eba	eba, cof, ym	59784 N, 203590 E		bn, mz, eba, orange	bn, mz, eba, orange
190	IP, mz, EBA	eba, pk	bn, cas, EBA, mz, IP	new FL, bn, cas	bn, cas, mz	bn	eba	eba, cof, ym	old FL	sba	bn, mz, eba, orange	bn, mz, eba, orange
180	new FL, IP, mz	path	bn, cas, EBA, mz, IP	bn, mz, cas	bn, cas, mz	bn	new FL, cof	eba, cof, ym	old FL	sba	bn, mz, eba	bn, mz, eba, cas
170	bn, cas, mz, new FL	bn, mz, cas	bn, cas, EBA, mz, IP	bn, mz, cas	bn, cas, mz	bn	new FL, cof	eba, sba, ym	cof	new FL, mz, EBA, bn	path	path
160	bn, eba, cas	eba, bn, mz, cas	bn, cas, EBA, mz, IP	bn, mz, cas	bn, cas, mz	bn	eba	eba, bn, mz, cof	cof	bn, cas, mz, EBA	ip, cas, bn	ip, bn, eba, mz
150	bn, eba, cas	eba, bn, mz, cas	bn, cas, EBA, mz, IP	comp, eba, ym	bn, cas, mz	bn	eba, bn, mz, ym	coco ym, bn, mz	cas, EBA, bn, mz	bn, cas, mz, EBA	comp, ip, bn, cas	comp, eba
140	gn, mz, comp	eba, bn, mz, cas	bn, cas, EBA, mz, IP	comp, eba, ym	bn, mz, eba, cof	eba, sba, bn, cof, mz	eba, bn, mz, ym	bba, coco ym	cas, EBA, bn, mz	bn, cas, sba, mz	comp, ip, cas, bn	comp, eba
130	eba	eba, bn, mz, cas	EBA	bn, mz, eba, cof	bn, mz, eba, cof	eba, sba, bn, cof, mz	eba, sba, bn, mz	sba, coco ym	cas, EBA, bn, mz	cas, eba, bn, mz	ip, cas, bn, mz, eba	bn, eba, ym
120	eba	eba	EBA	bn, mz, eba, cof	bn, mz, eba, cof	eba, sba, bn, cof, mz	eba, sba, bn, mz	sba, euc (4 yr)	cas, EBA, bn, mz	cas, eba, bn, mz	bn, eba, mz, cas	bn, eba, ym
110	eba, bn, mz, euc	euc	EBA	bn, mz, eba, cof	bn, mz, eba, cof	eba, sba, bn, cof, mz	cof, EBA	sba, euc	cof, bn, mz	cof, bn, mz, eba	bn, eba, mz, cas	bn, eba, ym
100	eba, bn, mz, euc	euc	euc (over 10 yr)	comp, eba, ym	bn, mz, eba, cof	eba, sba, bn, cof, mz	cof, EBA	cof, eba	bn, mz, cof	cof	bn, eba, mz, cas	BBA, EBA, mz, bn, sba
90	eba, euc	euc	euc (over 10 yr)	comp, EBA	bn, mz, eba, cof	eba, sba, bn, cof, mz	cof, EBA	eba, bn, mz	cof	cof	new FL	new FL, euc shoots
80	comp, eba	euc	euc (over 10 yr)	old FL	old FL, eba	eba, sba, bn, mz	EBA, comp	comp, bn, eba, mz	euc (2 yr)	euc (2.5 yr)	new FL	new FL, euc shoots
70	eba, cof	eba, euc	euc (over 10 yr)	euc (over 10 yr)	old FL	eba, bn, mz	ip, eba, comp	comp, bn, eba, mz	euc (2 yr)	euc (2.5 yr)	new FL	new FL, euc shoots
60	eba, cof	eba, euc	euc (over 10 yr)	euc (over 10 yr)	old FL	comp, eba	ip, eba, cof, comp	comp, bn, eba, mz	old FL, euc	euc (2.5 yr)	new FL, euc shoots	new FL, euc shoots
50	eba, cof	eba, euc	euc (over 10 yr)	euc (over 10 yr)	new FL	eba	ip, mz, bn	new FL, pine	ip, eba	euc (2.5 yr)	new FL	new FL, euc shoots
40	eba, cof	eba, euc	euc (over 10 yr)	euc (over 10 yr)	euc, gn	ip, mz, gn, euc	euc, bn, mz	new FL, pine	pine	pine	new FL	new FL
30	euc, eba	euc	euc (over 10 yr)	euc (over 10 yr)	euc, gn	ip, mz, gn, euc	euc, bn, mz	new FL, pine	pine	pine	euc (2.5 yr)	euc (2.5 yr)
20	eba	euc	euc (over 10 yr)	euc (over 10 yr)	euc, gn	euc, bn, mz, gn	euc, bn, mz	new FL, pine	pine	pine	euc (2.5 yr)	euc (2.5 yr)
10	eba	euc (over 12 yr)	euc (over 10 yr)	euc (over 10 yr)	euc (over 10 yr)	euc, bn, mz	euc, bn, mz	new FL, pine	trench	trench	euc (2.5 yr)	euc (2.5 yr)
Forest	59661 N, 203881 E		59699N, 203851 E		59744 N, 203831 E		59790 N, 203809 E		59840 N, 203781 E		59878 N, 203751 E

## Sheet: Kijonjomi 2
	1		2		3
390
380
370
360
350
340
330
320
310			59862 N, 203480 E
300			cas	cas, bn, mz	59873 N, 203432 E
290			cas	cas, bn, mz	old FL	old FL
280			old FL	old FL	cas, sp	old FL
270	59847 N, 203540 E		path	path	cas, sp	sp, old FL
260	ip, bn, old FL	gn, mz	ip, mz, bn, cas	bba, cas	cas, ip, eba	sp, old FL
250	ip, bn, old FL	gn, mz	ip, mz, bn, cas	bn, mz, cas	cas, ip, eba	old FL
240	ip, bn, mz	ip, mz, bn	ip, mz, bn, cas	bn, mz, cas	comp	old FL
230	ip, bn, mz	ip, bn, mz	eba, cas, gn, bn, mz	old FL	comp	old FL
220	new FL	bn, cof, mz	eba, cas, gn, bn, mz	old FL	comp	SBA, old FL
210	new FL	comp, ip, bn, mz	eba, cas, gn, bn, mz	bn, cas, mz, eba	comp	eba
200	gn, mz	eba, cof, bn, mz	eba, cas, gn, bn, mz	bn, cas, mz, eba	eba	eba
190	gn, mz	eba, cof, bn, mz, ym	eba, gn, mz	bn, eba	mz, eba	eba, mz, ip
180	gn, EBA, mz	eba, ym	eba, gn, mz	bn, eba	mz, eba	eba, mz, ip
170	sp, comp	eba, ym	eba, gn, mz	mz, bba	bba, mz	eba, mz, ip
160	sp, mz, bn, comp	eba, ym, bn, mz	eba, mz, bn	bn, mz, cas	mz	eba, mz, ip
150	mz, bn, sp, sk, cas	eba, bn, mz, cof	eba, mz, bn	bn, mz	mz	mz
140	cas, mz, bn, gn	eba, bn, mz, cof	ip, mz, bn, cof	bn, mz, cof	mz, cof	mz, cof
130	cas, mz, bn, gn	eba, bn, mz, cof	ip, mz, bn, cof	bn, mz, cof	mz, cof	mz, cof
120	cas, mz, bn, gn	eba, bn, mz, cof	mz	mz	mz, cof	mz, cof
110	new FL, bn, mz	old FL	mz	mz	mz, cof	mz, cof
100	new FL, bn, mz	old FL	mz	mz	mz, cof	mz, cof
90	ip, bn, mz	old FL, euc	mz	mz	mz, cof	mz, cof
80	cof	cof	mz	mz	euc shoots	euc shoots
70	cof	cof	mz	mz	euc shoots	euc shoots
60	cof	cof	ip	ip, euc	euc shoots	euc shoots
50	cof	cof	ip	ip, euc	euc shoots	euc shoots
40	cof	cof	ip	ip, euc	euc shoots	euc shoots
30	cof	cof	ip	euc	euc shoots	euc shoots
20	cof	cof, euc	old FL	euc	euc shoots	euc shoots
10	cof	cof, euc	old FL	euc	euc shoots	euc shoots
Forest	60065 N, 203672 E		60111 N, 203636 E		60140 N, 203605 E

## Sheet: Nyabubale
	1		2		3		4		5		6		7		8		9		10		11		12		13		14		15		16		17		18		19		20
300																			67608 N, 205884 E
290																			cof	cof
280																			cof	cof	67645 N, 205923 E
270																			cof	cof	cof, new FL	sp, cas, bn
260	67226 N																		cof	cof	cof, new FL	BBA, EBA, mz, bn
250	ip, bn	205652 E													67492 N, 205875 E		67551 N, 205884 E		cof	cof, EBA	cof, new FL	EBA, comp, mz, ym	67669 N, 205968 E				67750 N, 206033 E
240	ip, bn	old FL													old FL	old FL	new FL	new FL	comp, SBA, EBA, sp, ym	mz, bn	cas, EBA, mz, comp	comp, EBA, cas, mz	EBA, bn, BBA	EBA, bn, cas	67704 N, 206012 E		old FL	comp, eba, cof	67792 N, 206061 E
230	old FL	old FL													old FL	old FL	EBA, new FL	SBA, EBA, comp	comp, SBA, EBA, sp, ym	cof, bn, mz	cas, EBA, mz, comp	comp, EBA, cas, mz, bn	EBA, bn	EBA, bn, cas	SBA, cof, old FL	old FL	old FL	comp, eba, cof	eba, bn, cof	mz, cas, EBA	67831 N, 206085 E
220	sp	old FL													old FL	old FL	EBA, new FL	SBA, EBA, comp	comp, SBA, EBA, sp, ym	cof, bn, mz	cof, EBA	EBA, bn	EBA, bn	EBA, bn, cas	EBA, cof, pp	old FL	old FL	comp, eba, cof	eba, bn, cof	mz, cas, bn	EBA	eba
210	sp	old FL													old FL	old FL	euc shoots (2 month)	EBA	SBA, bn, mz	cof, bn, mz	cof, EBA	EBA, bn	SBA, comp	EBA, cof, pp	bn, mz, cof, EBA	old FL	eba, cof	eba, cof	eba, bn, cof	mz, cas, bn	eba, cas	eba, bn
200	sp	sp													old FL	old FL	euc shoots (2 month)	bn, EBA, mz	SBA, bn, mz	SBA, cof, bn, mz	cof, EBA	EBA, bn	SBA, comp	comp, EBA, cof, pp	bn, mz, cof, EBA	cof, SBA, mz, EBA	eba, cof	eba, cof	eba, cof, sba	cas	cof, eba, bn, mz, cas	cof, eba, sba
190	sp	sp	672245 N, 205741 E										67418 N, 205899 E		old FL	old FL	euc shoots (2 month)	bn, EBA, mz	ip, cof, EBA	new FL, cof, sc	cof, EBA	EBA, bn	SBA, comp	comp, EBA, cof, SBA	comp, EBA, cof	cof, EBA	eba, cof	eba, cof	eba, cof	cas	cof, eba, bn, mz, cas	cof, eba, sba
180	sp	sp	EBA, orange	old FL									old FL	old FL	old FL	old FL	euc shoots (2 month)	bn, EBA, mz	ip, cof	new FL, cof, sc	cof, EBA	comp, EBA, bn	EBA, bn, ym	gn, cof	comp, sp, cas, SBA, cof	comp, EBA, SBA	eba, cof	eba, cof	eba, cof	cas, bn, ip	cof, eba, bn, mz, cas	cof, eba, sba
170	new FL	sp	EBA, orange	path									old FL	old FL	old FL	old FL	euc shoots (2 month)	bn, EBA, mz	gn, new FL	new FL, cof, sc	cof, EBA	comp, EBA, bn	comp, EBA, ym, bn	gn, cof	comp, cof, EBA	comp, EBA, ym	eba, cof	eba, cof	eba, cof	cas, bn, ip	ip, mz, bn	cof, eba, sba	67858 N, 206134 E
160	new FL	sp	EBA, orange	orange, EBA	67247 N, 205795 E		67274 N, 205834 E						old FL	old FL	old FL	ip, mz, euc (1 yr)	euc shoots (2 month)	old FL, ip, mz	gn, ip, mz	new FL, cof	cof, EBA	new FL, EBA, mz, bn	comp, EBA, bn, ym	comp	cof, EBA, comp	comp, EBA, cof	eba, cof	eba, cof	eba, cof	cof, eba, cas, bn, mz	bn, mz, cas	cof, eba, sba	cof, eba, ym	cof, eba, ym
150	new FL	EBA, orange	EBA, orange	orange, EBA	old FL	old FL	old FL	old FL					old FL	old FL	old FL	ip, mz, euc (1 yr)	euc, bn, mz, ip	sp, mz, ip	ip, cas, gn, sp	sp, old FL	cof	new FL, mz, bn	EBA, bn, ip, mz, ym	comp, EBA	cof, EBA, comp	comp, mz, cof, EBA	eba, cof	eba, cof	eba, cof	cof, eba, cas, bn, mz	bn, mz, cas	cof, eba, sba	cof, eba, ym	cof, eba, ym
140	new FL	EBA, orange	orange, comp, EBA, sc, EP	orange, EBA	old FL	old FL	old FL	old FL	67313 N, 205873 E		67351 N, 205906 E		old FL	old FL	old FL	gn, mz	euc (1 yr), bn, mz, ip	ip, mz	ip, bn, old FL	old FL	old FL, bn, mz	bn, mz, cas	gn, ip, mz, bn	comp, EBA	cof, EBA, comp	comp, mz, cof, EBA	eba, cof	eba, cof	eba, cof	cof, eba, cas, bn, mz	ip, mz, cas	ip, mz, cas, cof, sba	cof, eba, ym	cof, eba, ym	67870 N, 206211 E
130	EBA, orange	EBA, orange	orange, EBA	orange, EBA	old FL	old FL	old FL	old FL	old FL	old FL	old FL	old FL	bn, mz, cas, tea, sp	gn, mz	new FL	ip, mz, bn	euc (1 yr), bn, mz, ip	bn, mz	ip, bn, old FL	old FL	old FL, bn, mz, cas	bn, mz, cas	gn, mz	comp, EBA	comp, SBA, EBA	cof, SBA, EBA	eba, cof	eba, cof	eba, cas, mz, ip	eba, old FL	ip, mz, cas	ip, mz, cas, cof, sba	cof, eba, ym	cof, ym, sba	cof, greveria	greveria, cof
120	EBA, orange	EBA, orange	orange, EBA	orange, EBA	old FL	old FL	old FL	old FL	old FL	old FL	old FL	old FL	bn, mz, cas, tea, sp	tea, gn, mz	gn, mz, bn	ip, mz, bn	euc (1 yr), bn, mz, ip	bn, mz	ip, bn, old FL, tea	old FL, tea	old FL, bn, mz, cas	bn, mz, cas	sp	comp, EBA	EBA, comp	bn, eba, sba, cof	EBA, cof, mz	eba, cof, mz	bn, cas, eba	eba, old FL	old FL, ip, mz, cas	ip, mz, cas, cof, sba	eba, cof, ym	cof, sba	cof, greveria	greveria, cof
110	EBA, orange	EBA, orange	orange, EBA	orange, EBA	EBA, orange	old FL	old FL	old FL	old FL	old FL	old FL	old FL	bn, mz, cas, tea, sp	tea, peas, sp, mz	tea, mz, gn	ip, mz, bn	euc (1 yr), bn, mz, ip	bn, mz, euc (1 yr)	old FL, tea	old FL, tea	ip, bn, mz	bn, mz, cas, gn	old FL, bn	EBA, comp	EBA, comp	bn, eba, cof	eba, cof, ip	comp, cof, eba	bn, cas	eba, old FL	old FL	ip, mz, cas, cof, sba	sba, eba, cof	cof, eba	cof, greveria	greveria, cof
100	EBA, orange	EBA, orange	orange, EBA	orange, EBA	EBA, orange	old FL	old FL	old FL	old FL	old FL	bn, mz	bn, mz	bn, mz, cas, tea, sp	tea, peas, sp, mz	sp, bn, peas	gn, ip	euc (1 yr), bn, mz, ip	bn, mz, euc (1 yr)	old FL	old FL, tea	ip, bn, mz	bn, mz, cas	old FL, bn	EBA, ym, sc	EBA, comp	bn, eba, ym, cof	eba, bn, new FL	ip, bn, mz	bn, mz, ip	eba, old FL	old FL	old FL, ip, mz, cas	eba, cof	cof, greveria	old FL, cof	greveria, cof	67887 N, 206270 E
90	EBA, orange	EBA, orange	old FL	old FL	old FL	old FL	old FL	old FL	old FL	old FL	tea	sp, mz, tea	tea	tea, ip, bn, mz	sp, bn, peas	bn, ip, cas	euc (1 yr), bn, mz, ip	euc, oldFL	ip, bn	tea, IP	ip, bn, mz	ip, bn, mz	old FL, bn	ip, mz, EBA	EBA, comp	comp, eba	eba, sba, SC, new FL	ip, bn, mz	old FL	old FL	old FL, bn, cas, mz	bn, mz, ip, cas	bn, ip, mz, cas, cof	cof, misopsis	old FL, cof	greveria, cof	cof, misopsis	cof, misopsis
80	old FL	old FL	old FL	old FL	old FL	old FL	old FL	old FL	old FL	old FL	tea	tea	tea	tea, ip, bn, mz	mz, bn	bn, mz, ip	sp, mz, bn	euc (1 yr), old FL	ip, bn	tea, IP	ip, bn, mz	ip, bn, mz	old FL, bn	ip, mz, EBA, old FL	EBA, comp	eba, ip, bn	ip, eba, sc, bn, mz	ip, bn, mz	old FL	old FL	old FL	mz, bn, ip, cas	bn, ip, mz, cas	cas, bn, mz, cof	old FL, cof	cof, misopsis	cof, misopsis	cof, misopsis
70	old FL	old FL	old FL	old FL	old FL	old FL	old FL	old FL	tea	tea	tea	tea	tea	tea, ip, bn, mz	bn, mz, ip	bn, mz, ip	mz, ip, bn	bn, euc (1 yr), ip, bn	euc, ip, bn, tea	tea, IP	ip, bn, mz	ip, bn, mz, old FL	old FL, bn	sp, EBA	EBA	eba, ip, bn	ip, bn, sba	ip, bn, mz	ip, bn, old FL	old FL	old FL, sp	sp, mz, bn, cas, ip	bn, ip, mz, cas	cas, bn, mz, cof	old FL, cof	old FL, cof	cof, misopsis	cof, misopsis	67906 N, 206321 E
60	old FL	old FL	old FL	old FL	old FL	old FL	old FL	old FL	tea	tea	tea	tea	tea	tea, bn, mz	bn, mz, sp	bn, mz, ip	ip, mz, bn	euc (1 yr)	euc, ip, bn, tea	tea, IP	ip, bn, mz, new FL	old FL	old FL, sp	new FL	EBA	eba, ip, bn	ip, bn, sba	ip, bn, mz	ip, bn, old FL	old FL	old FL	sp,mz, bn, cas	bn, mz, cas	cas, bn, mz, cof	old FL, cof	old FL, cof	cof, misopsis	cof, misopsis	cof	cof
50	old FL	old FL	old FL	old FL	old FL	old FL	old FL	old FL	tea	tea	tea	tea	tea	tea, bn, mz	bn, mz	bn, mz, ip	ip, mz, bn	ip, euc (1 yr)	euc, ip, tea	tea, IP	old FL	old FL	old FL	new FL	SP, EBA	eba, ip, bn	ip, bn	ip, bn, mz	ip, bn, old FL	old FL	old FL	old FL	old FL, bn, cas, mz	cas, mz, bn, old FL	old FL, cof	old FL, cof	cof, misopsis	cof, misopsis	cof	cof
40	old FL	old FL	old FL	old FL	old FL	old FL	old FL	old FL	tea	tea	tea	tea	tea	tea, bn, mz	bn, mz	bn, mz, ip	ip, mz, bn	euc (1 yr)	euc	old FL	old FL	old FL	euc	old FL	old FL, sp, mz	mz, sp	ip, bn	ip, bn, mz	ip, bn, old FL	old FL	old FL	old FL	old FL	old FL	old FL	old FL, cof	cof, misopsis	cof, misopsis	cof, misopsis	cof, misopsis
30	old FL	old FL	old FL	old FL	old FL	old FL	old FL	old FL	tea	tea	tea	tea	tea	tea, bn, mz	bn, mz	bn, mz, ip	ip, mz, bn	bn, euc	euc	old FL	old FL	old FL	euc	old FL	old FL, sp	sp, mz	new FL	ip, bn, mz	ip, bn, old FL	old FL	old FL	old FL	old FL	old FL	old FL	old FL, cof	cof, misopsis	cof, misopsis	cof, misopsis	cof, misopsis
20	old FL	old FL	old FL	old FL	old FL	old FL	old FL	old FL	tea	tea	tea	tea	tea	tea, bn, mz	bn, mz	sp, ip, bn, mz	ip, mz, bn	bn, euc	euc	old FL, euc	old FL	old FL	euc	euc, ip	ip	ip	new FL	ip, bn, mz	ip, bn, old FL	old FL	old FL	old FL	old FL	old FL	old FL	old FL	old FL	old FL	misopsis	misopsis
10	old FL	old FL	old FL	old FL	old FL	old FL	old FL	old FL	tea	tea	tea	tea	tea	tea, bn, mz	bn, mz	bn	bn	bn, euc	euc	old FL	euc	euc	euc	euc, ip	ip	ip	sp	ip, bn, mz	new FL	old FL	old FL	old FL	old FL	old FL	old FL	trench	trench	trench	new FL	new FL
Forest	67080 N, 205862 E		67119 N, 205893 E		67159 N, 205923 E		67200 N, 205952 E		67240 N, 205982 E		67281 N, 206009 E		67320 N, 206041 E		67360 N, 206070 E		67403 N, 206094 E		67447 N, 206119 E		67489 N, 206147 E		67530 N, 206175 E		67574 N, 206201 E		67617 N, 206225 E		67663 N, 206245 E		67707 N, 206269 E		67753 N, 206289 E		67798 N, 206311 E		67843 N, 206333 E		67888 N, 206354 E

## Sheet: Kyachiheka
	1		2		3		4		5		6		7		8
390
380	60218 N, 203213 E
370	mz	mz
360	mz	mz
350	old FL, mz	sp, bba
340	old FL, mz	sp
330	old FL, mz	mz, sp					60351 N, 203189 E
320	old FL, mz	mz, bn	60277 N, 203220 E				tea, EBA	eba, ym, cof
310	old FL, mz	mz, bn	bn, cas, mz, cas	sba, bn, mz	60341 N, 203241 E		tea, comp	eba, cof, comp, sp
300	old FL	mz, bn	bn, mz, cas	bn, mz	tea	tea	tea, comp, EBA	comp, eba
290	old FL	old FL, sp	tea, bba	bba, tea	tea	tea	tea, comp, EBA	comp, eba
280	tea	tea	tea	tea	tea	tea	eba, comp	comp, eba					60546 N, 203198 E		60596 N, 203163 E
270	tea	tea	tea	tea	tea	tea	eba, comp	comp, eba					bn, mz	bn, mz, sp	old FL	old FL
260	tea	tea	tea	tea	tea	tea	eba, sba, sp	eba, sba, sp					sba, bn, mz	eba, bn, sp, sba	old FL	old FL
250	tea	tea	tea	tea	tea	tea	eba	eba, sba, sp, cas			60498 N, 203241 E		sba, eba, bn, mz	eba, bn, sp	old FL	old FL
240	tea	tea	tea	tea	tea	euc, pine, comp	euc (2 yr)	new FL	60441 N, 203250 E		eba, comp	comp, eba, pk, mz	comp, eba	eba, ym	old FL	old FL
230	tea	tea	tea	tea	tea, euc (2 yr)	euc (7 yr), comp	euc (2 yr)	new FL, comp, EBA	comp, cof, eba	path	eba, comp	comp, eba, pk, mz	comp, eba	eba	old FL	old FL
220	tea	tea	new FL	euc (2 yr)	euc (7 yr)	euc (7 yr), euc (2 yr)	euc, cas	sba, comp, eba	comp, cof, eba	cof, EBA	comp, EBA	eba, sba	comp, eba	comp, mz, bn, eba	old FL, pk	pk
210	tea	tea	new FL	euc (7 yr)	euc (7 yr)	euc (7 yr), euc (2 yr)	euc, cas	eba, ym, comp	comp, cof, eba	comp, EBA	comp, SBA, cof	sba, comp, eba	comp, eba	comp, mz, bn, eba	old FL, pk	pk
200	old FL	new FL	new FL	euc (7 yr)	euc (7 yr)	euc (2 yr)	euc, cas	bba, ym, eba,comp	comp, cof, ym, eba, comp	cof, EBA, comp, old FL	comp, SBA, cof	sba	comp, eba, bn, mz	comp, mz, bn, eba	old FL, pk	pk
190	old FL	new FL	new FL	new FL	euc (7 yr), euc (2 yr)	euc (2 yr)	sba, ip, bn, mz	eba, ym, ip, mz, bn	old FL, comp	old FL, eba, sba, comp	comp, EBA, SBA, cof	sba	comp, eba, bn, mz	comp, mz, bn, eba	bn, mz, EBA	bn, mz, eba, pk
180	old FL	new FL	bn, mz	new FL, bn, mz	mz	euc (2 yr), new FL	ip, bn, mz	eba, ym, ip, mz, bn	bn, mz	old FL, eba, sba, comp	EBA	old FL	comp, eba, bn, mz	comp, bn, eba, mz	bn, mz, EBA	bn, mz, eba
170	old FL	new FL	bn, mz	bn, mz	bn, mz	new FL	new FL, ip, bn, mz	eba, ym, ip, mz, bn	bn, mz	old FL, eba, sba, comp	EBA, SBA	old FL	comp, sba, bn	comp, ip, mz, bn, eba	bn, mz, EBA	bn, mz, eba
160	old FL	new FL, bn, sp	bn, mz, sp	new FL, bn, mz	mz, bn, ip, new FL	new FL	bn, mz, eba, cof	bn, mz, eba, cof	bn, mz	bn, mz, SBA	EBA, SBA	old FL	sba, bn, mz	ip, bn, mz, eba	bn, mz, EBA	bn, mz, eba
150	old FL	bn, mz	mz	new FL	mz, bn, ip, new FL	new FL	bn, mz, eba, cof	bn, mz, eba, cof, ip	sp, bn,mz	bn, mz, SBA	EBA, SBA	old FL	sba, bn, mz	eba, bn, mz	bn, mz, EBA	bn, mz, eba
140	gn, mz	bn, mz	mz	new FL	new FL	new FL	bn, mz, eba, cof	bn,mz, eba, ip	sp, ip, bn, mz	ip, bn, mz	new FL	old FL	sba, bn, mz	eba, bn, mz	bn, mz, EBA	bn, mz, eba
130	gn, mz	bn, mz	mz	new FL	euc	euc	euc (2.5 yr)	euc (2.5 yr)	old FL, ip	ip, bn, mz	new FL	old FL	euc (6 yr)	euc (6 yr)	bn, mz, EBA	bn, mz, EBA
120	gn, mz	bn, mz	mz	mz	euc	euc	euc (2.5 yr), cof	old FL	old FL	old FL, new FL	new FL	old FL	euc (6 yr)	euc (6 yr)	euc shoots (3 yr)	new FL
110	gn, mz	gn, mz	tea	euc	euc	euc	euc (2.5 yr), cof	old FL	old FL	old FL, new FL	new FL	old FL	euc (4 yr)	euc (4 yr)	euc shoots, new FL	new FL
100	ip, gn, mz	gn, mz	tea	euc	euc	euc	euc (2.5 yr), cof	old FL	old FL	old FL, new FL	new FL	old FL	euc (4 yr)	euc (4 yr), new FL	euc shoots, new FL	new FL
90	ip, gn, mz	gn, mz	tea	euc	euc	euc	tea, cof	tea, cof	old FL	old FL, new FL	new FL	old FL	euc (4 yr)	euc (4 yr)	SG	SG, ip, bn, mz
80	tea	tea	tea	tea, euc	tea, cof	tea, cof	tea, cof	tea, cof	old FL	old FL, new FL	new FL	old FL	old FL	old FL, sg	SG	SG, ip, bn, mz
70	tea	tea	tea	tea	tea, cof	tea, cof	tea, cof	tea, cof	euc (6 yr)	euc (6 yr)	new FL, ip, mz	ip, mz	ip, new FL	new FL, SG	SG	SG, ip, bn, mz
60	tea	tea	tea	tea	tea, cof	tea, cof	tea, cof	tea, cof	euc (6 yr)	euc (6 yr)	new FL, ip, mz	ip, mz	ip, mz	ip, mz	SG	SG, ip, bn, mz
50	tea	tea	tea	tea	tea, cof	tea, cof	tea, cof	tea, cof	euc (6 yr)	euc (6 yr)	new FL, ip, mz	ip, mz	ip, mz	ip, mz	SG	SG
40	tea	tea	tea	tea	tea, cof	tea, cof	tea, cof	tea, cof	euc (6 yr)	euc (6 yr)	new FL, ip, mz	ip, mz	ip, mz	ip, mz	SG	SG
30	tea	tea	tea	tea	tea, cof	tea, cof	tea, cof	tea, cof	euc (6 yr)	euc (6 yr)	new FL, ip, mz	ip, mz	ip, mz	ip, mz	SG	SG
20	tea	tea	tea	tea	tea, cof	tea, cof	tea, cof	tea, cof	euc (6 yr)	euc (6 yr)	euc (over 10 yr)	euc (over 10 yr)	euc (over 10 yr)	euc (over 10 yr)	ip, SG	bn, mz
10	tea	tea	tea	tea	tea, cof	tea, cof	tea, cof	tea, cof	euc (6 yr)	euc (6 yr)	euc (over 10 yr)	euc (over 10 yr)	euc (over 10 yr)	euc (over 10 yr)	ip, bn, mz	bn, mz
Forest	60356 N, 203521 E		60400 N, 203501 E		60447 N, 203484 E		60494 N, 203473 E		60542 N, 203456 E		60588 N, 203436 E		60638 N, 203421 E		60677 N, 203391 E

## Sheet: Kanyansohera
	1		2		3		4		5		6		7		8		9		10
410							62303 N, 205113 E		62342 N, 205072 E		62380 N, 205024 E
400							new FL	gn, EBA, cof	cof, SBA, EBA, comp	SBA, EBA	comp	comp, EBA	62434 N, 204991 E
390							SBA, cof	gn, EBA, cof	cof, SBA, comp, EBA	SBA, EBA	comp, bn, mz, eba	comp, EBA, ym	ip, eba, comp	comp	62480 N, 204978 E
380		(Church)			62251 N, 205126 E		SBA, bn, mz	gn, EBA, cof	EBA, SBA, ym	SBA, EBA	comp, eba, comp	comp, cof, EBA	comp, EBA, cof	eba, comp, eba	ip, cas, mz, bn	cas, bn, mz, eba, ym	62532 N, 204965 E
370	62137 N, 205161 E		62185 N, 205160 E		eba, ip, mz	comp, SBA	SBA, bn, mz	gn, cof, EBA	EBA, SBA, ym	SBA, EBA	eba, cof	EBA, mz, bn, cof	comp, EBA, cof	eba, comp, eba	ip, cas, mz, bn	cas, bn, mz, eba, ym	bn, cas, comp, mz, SBA	comp, sp, SBA
360	sba, bn, ip, eba	sba, ip, mz, eba, peas	sp, sba, eba, bn	comp	sba, eba	comp, SBA	comp, sba, bn	EBA, comp, cof	EBA, bn, mz, SBA	SBA, EBA	eba, cof	SBA, EBA, cof, bn, mz	eba, cof, bn, eba	eba, comp, eba	eba, ym	cas, bn, mz, eba, ym	bn, ym, comp	comp, SBA, sp, cas	62592 N, 204954 E
350	sba, bn, eba	sba, peas, mz, eba	sp, sba, eba, bn	comp	eba, comp	comp, SBA	comp, sba, bn	EBA, SBA, cof	EBA, bn, mz, SBA	SBA, EBA	eba, cof	SBA, EBA, cof	eba, cof, bn	bn, mz, ym, sba, eba	eba, bn, ym, comp	new FL, ip, cas, bn, mz	ym, bn, cas, EBA	comp, SBA, cas	eba, bn, cas, ym	eba, ip, cas, bn
340	eba, bn, ip	peas, eba, mz	sp, sba, eba, bn	comp	eba, comp	SBA, EBA, comp	comp, cof, eba, ym	EBA, cof, bn	EBA, comp, bn, mz	cof, EBA, bn, mz	eba, sba	EBA, cof	eba, cof, bn	bn, ym, mz, sba	EBA, bn, comp	new FL, ip, cas, bn, mz	comp, EBA, bn, ym	eba, bn, ym, sba	eba, bn, cas, ym	EBA, cas, bn
330	ip, eba, bn	peas, eba, mz	sp, sba, eba, bn	comp, EBA	eba, sba, comp	EBA, comp	comp, cof, eba, ym	EBA, cof, bn	EBA, comp, bn, mz	EBA, SBA	eba, sba, comp	SBA, cof, EBA	bn, mz, cas, cof	cof, sc, sba	EBA, cof, bn, ym	new FL, EBA, cas	EBA, bn	eba, bn, ym, sba	eba, bn, cas, ym	EBA, cas, bn, ym
320	ip, bn, peas, eba	gn, peas, cas	bn, sba, eba	gn, EBA, SBA, comp	eba, sba	SBA, EBA, cof, comp	comp, cof, eba, ym	EBA, cof, bn	EBA, cof	SBA, EBA	eba, comp	EBA, cof, SBA, ym	bn, mz, cas	cof, sc, sba, eba	SBA, bn, EBA	sp, cas, comp, mz	comp,EBA, ym, cas	eba, mz, bn	comp, EBA, cas, ym	eba, cas, sba, ym
310	ip, bn, peas, eba	gn, peas, cas	bn, eba	gn, EBA, SBA, comp	eba, sba	EBA, sba, comp, cof	comp, cof, eba, ym	cof, SBA, EBA	ip, eba, cof, bn	SBA, SBA	eba, comp	EBA, cof, SBA, ym	bn, mz, cas	bn, mz, cas, eba	SBA, bn, cof	cas, bn, sg, bba	EBA, mz, ym, cas, pk	eba, mz, bn	cof, EBA, SBA, comp	EBA, bn, ym
300	ip, bn, peas, eba	gn, peas, cas	comp, bn, gn, mz	gn, EBA, SBA, comp	eba, sba	eba, cof, comp	cof, EBA	cof, SBA, EBA	new FL, bn, ip, SBA	new FL, EBA	eba, comp	EBA, cof, ym	bn, mz, cas, eba	comp, mz, bn, eba	sba, cas	cas, bn, sg, bba	new FL	comp, sba, eba, bn	cof, SBA, EBA	sba, ym
290	ip, bn, peas, eba	gn, peas, cas	comp, bn, gn, mz	sp, EBA, cas	eba, gn, mz, cof	eba, cof, comp	pk	cof, SBA, EBA	cof, SBA, EBA	new FL	eba, tea	tea, SBA, cof, EBA	cof, eba	mz, eba, bn	sba, cas	cas, bn, sg, bba	new FL	ip, comp, sba, mz	bn, mz, cof, SBA	sba, eba, cas
280	ip, bn, peas, eba	old FL, gn, EBA, mz	comp, bn, gn, mz	sp, EBA, cas	sp, eba, mz, gn	eba, cof, gn, ip	EBA, ep, cof	sp, cof, EBA	cof, SBA, EBA	new FL	tea	tea, new FL	sba, cof	mz, eba, bn	sba, cas	cas, bn, sg, bba	BBA	EBA, cas, bn, ip	eba, bn, mz, cas	cas, eba
270	eba	old FL, gn, EBA, mz	gn, mz	sp, EBA, cas	mz, gn, sba	cof, gn, mz, ip	gn, bn, cof, mz	bn, cof, mz	cof, SBA, EBA	new FL	tea	tea	sba, cof, comp	sp, eba, cas	eba, mz, bn	new FL, SC	bba, cas	eba, cas, bn	eba, bn, mz, cas	cas, eba, comp, ym
260	bn, ip	eba, comp, bn, mz	comp, bn, mz, eba	sp, cas	sp, bn, cas, mz, eba	sp, bn, mz	gn, bn, cof, mz	bn, cof, mz	cof, SBA, EBA	new FL	new FL, tea	tea	sba, cof, comp	EBA, comp	eba, comp	bn, cas, mz, sc	cas, bn, mz	comp, eba, bn, cas	sba, comp	cof, eba, ym
250	bn, ip	sba, eba, ip, bn, mz	ip, sba, bn, eba	comp, SBA, sp	sp, bn, mz, gn, cas	gn, bn	gn, bn, cof, mz	bn, cof, mz	sp, cof	gn, cof	new FL, tea	tea	EBA, cof, ym	EBA, comp	eba, bn	bn, cas, mz, sc	sp, cas, bn, mz	sp, eba, bn	sba, eba, bn, mz	cof
240	bn, ip	sba, eba, bn, ip, mz	ip, sba, bn, eba	comp, EBA, SBA	ip, bn, gn	gn, bn	cof, bn, mz	ip, bn,mz	sp, cof	gn, cof	new FL, tea	tea	tea, BBA	EBA, comp	eba, bn	eba, cof, ym	sc, sp	sp, eba	eba, bn, mz	bn, comp, cof
230	bn, ip	bn	sba, bn	comp, EBA, cof	ip, bn, gn	gn, bn	bn, mz, ip	ip, bn, mz, cof, gn	bn, mz, gn, cof	gn, cof	new FL, tea	tea	tea, new FL	EBA, cof, bn	sba, eba, cof	eba, cof, ym	eba, comp, ym	comp, bn	eba, bn, mz	bn, comp, cof
220	gn, peas, ip	bn	bn, gn, mz	ip, eba, cof	ip, bn, gn	gn, ip	euc (2.5 yr)	euc (2.5 yr)	gn, cof	gn, cof	new FL, tea	tea	tea, new FL	bn, cof, EBA	sba, eba, cof	eba, cof, ym	eba, ym	comp, bn, ym, ep	comp, eba	bn, comp, sba, eba
210	gn, peas, ip	bn	bn, gn, mz	ip, gn, eba, cof	sba, cof, mz, ym, gn	gn, ip, euc (2.5 yr)	euc (2.5 yr)	euc (2.5 yr)	gn, cof	gn, cof	tea	tea, euc	tea, euc (3 yr)	bn	sba, eba, cof	cof, eba, bn	eba, ym	ip, eba, ym, cof, bn, mz	eba, bn	bn, eba, tea
200	gn, peas, ip	bn, ip	new FL	ip, sba, cof, ym	cof, tea, sba, gn	gn, ip, euc (2.5 yr)	euc (2.5 yr)	euc (2.5 yr)	gn, cof	gn, cof	bn, cof, gn	gn, cof, bn	tea, euc (3 yr)	euc (3 yr), gn	gn, bn, tea	gn, euc (1 month)	sba	cb, eba, mz, bn	cas, bn, gn	bn, eba, tea
190	gn, peas, ip	gn, ip, bn	new FL	ip, bn, tea	tea, bn	euc (2.5 yr)	euc (2.5 yr)	euc (2.5 yr)	gn, cof	gn	bn, cof, gn	gn, cof, bn	tea, euc (3 yr)	euc, gn	gn, bn, tea	gn, euc (1 month)	euc, gn, bn, euc shoots	euc shoots (10 month)	bn, sp, gn	new FL
180	gn, peas, ip	gn, ip, bn	new FL	new FL, ip	tea, bn	bn, tea, euc (2.5 yr)	euc (2.5 yr)	euc (2.5 yr)	euc, gn, cof	euc, bn	bn, cof, gn	gn, cof, bn	tea, euc (3 yr)	euc (3 yr)	gn, bn, tea	gn, euc (1 month)	tea, euc shoots	euc shoots (10 month)	eba, comp	tea
170	gn, peas, ip	gn, ip, bn	new FL	new FL	new FL	bn, tea, euc (2.5 yr)	euc (2.5 yr)	euc (2.5 yr)	euc (2.5 yr)	euc, bn, ip	bn, cof, gn	gn, cof, bn	tea	tea	euc, bn, tea	tea	tea, euc shoots	euc shoots (10 month)	tea	tea
160	tea, gn	gn, ip, bn	new FL	new FL	new FL	bn, tea	tea, bn	euc (2.5 yr)	bn, ip, euc (6 mo)	bn, euc (6 mo)	bn, cof, gn	gn, cof, bn	tea	tea	euc, bn, tea	tea	tea, euc shoots	euc shoots (10 month)	euc, tea	tea
150	gn	gn, ip, bn	bn	new FL	new Fl, ip, bn, tea	bn, tea	tea, bn, cof	cof, bn, euc	euc, ip	bn, euc (6 mo)	gn, cof	bn, cof	euc, tea	tea	euc, tea	tea	tea, euc shoots	euc shoots (10 month)	euc, tea	tea
140	euc	euc	bn	new FL, ip, bn	ip, bn	bn, tea	tea, bn, cof	cof, bn, euc	euc (6 mo), bn, cof	bn, euc (6 mo)	gn, cof	bn, cof	euc shoots (4 yr)	tea	euc shoots (3 month)	new FL	tea, euc shoots	euc shoots (10 month)	euc (4 yr)	tea
130	euc	euc	new FL	new FL, ip, bn	ip, bn	bn, tea	tea, bn, cof	cof, bn, euc	euc, tea, ip, bn	tea	cof, bn	cof, bn, tea	euc shoots (4 yr)	euc (3 month)	euc shoots (3 month)	new FL	tea	tea	tea	tea
120	euc	euc	new FL	new FL, ip, bn	ip, bn	bn, tea	tea, bn, cof	euc, tea	tea	tea	tea	tea	euc shoots (4 yr)	euc (3 month)	euc shoots (3 month)	new FL	tea	tea	tea	tea
110	euc	euc	new FL	new FL	bn	bn	euc	euc (6 mo)	tea	tea	tea	tea	euc shoots (4 yr)	euc shoots (3 yr)	euc shoots (3 month)	new FL	new FL	tea	tea	tea
100	euc	euc	new FL	new FL	euc	euc	euc (over 10 yr)	euc (6 mo)	tea	tea	tea	tea	cof, tea	tea	euc shoots (1 yr)	euc shoots (7 month)	new FL	tea	tea	tea
90	euc	euc	euc	euc	euc	euc	euc (over 10 yr)	euc (6 mo)	tea	tea	tea	tea	cof, tea	tea	euc shoots (1 yr)	euc shoots (7 month)	new FL	euc shoots (8 month)	tea	tea
80	euc	euc	euc	euc	euc	euc	euc (over 10 yr)	euc (6 mo)	tea	tea	tea	tea	tea	tea	euc shoots (1 yr)	euc shoots (7 month)	new FL	euc shoots (8 month)	tea	tea
70	euc	euc	euc	euc	euc	euc	euc (over 10 yr)	euc (6 mo)	tea	tea	tea	tea	tea	tea	euc shoots (1 yr)	euc shoots (7 month)	euc shoots (7 month)	euc shoots (8 month)	tea	tea
60	euc	euc	euc	euc	euc	euc	euc (over 10 yr)	euc (over 10 yr)	tea	tea	tea	tea	tea	tea	tea	old FL	euc shoots (7 month)	euc shoots (8 month)	euc shoots (8 month)	tea
50	euc	euc	euc	euc	euc	euc	euc (over 10 yr)	euc (over 10 yr)	tea	euc (6 mo)	tea	tea	tea	tea	tea	old FL	euc shoots (7 month)	euc shoots (8 month)	euc shoots (8 month)	tea
40	euc	euc	euc	euc	euc	euc	euc (over 10 yr)	euc (6 mo)	euc (6 mo)	euc (6 mo)	tea	tea	tea	tea	tea	old FL	euc shoots (7 month)	euc shoots (8 month)	euc shoots (8 month)	tea
30	euc	euc	euc	euc	euc	euc	euc (over 10 yr)	euc (6 mo)	euc (6 mo)	euc (6 mo)	tea	tea	tea	tea	tea	old FL	old FL	old FL	euc shoots (8 month)	tea
20	euc	euc	euc	euc	euc	euc	euc (over 10 yr)	euc (6 mo)	euc (6 mo)	euc (6 mo)	tea	tea	tea	tea, euc	tea	old FL	old FL	old FL	euc shoots (8 month)	tea
10	euc	euc	euc	euc	euc	euc	euc (over 10 yr)	euc (6 mo)	euc (6 mo)	euc (6 mo)	tea	tea	tea	tea, euc	tea, euc	old FL	old FL	old FL	old FL	old FL
Forest	62150 N, 205501 E		62203 N, 205503 E		62242 N, 205504 E		62295 N, 205506 E		62336 N, 205476 E		62373 N, 205449 E		62458 N, 205389 E		62500 N, 205362 E		62535 N, 205327 E		62583 N, 205295 E

## Sheet: Kabucikire
	12		11		10		9		8		7		6		5		4		3		2		1
180											170m
170											pine	pine	160m
160									150m		pine	pine	pine	pine, gn, cas
150									SBA, EBA, bn, ym	pine	misopsis	pine	pine	pine, gn, cas, bn
140									comp, pine	misopsis	misopsis	misopsis, pine	pine	gn, cas, bn									130m
130									comp, bn, mz	gn, bn, cas	ip, gn, bn, cas, pine	pine	pine, sp	gn, cas, bn, euc	120m						120m		euc (2.5 yr)	euc (2.5 yr)
120									bn, mz, cas	bn, ip, cas, sba	ip, bn, gn, cas	sp, cas, eba	pine, sp	euc	comp	comp, EBA, cof			110m		eba, cof, euc	euc	euc (2.5 yr)	euc (2.5 yr)
110							100m		bn, mz, sba, cas	cas, ip, peas	gn, bn, cas	sp, cas, eba	sp	euc	peas	comp, EBA, cof	100m		eba, sba, cof	eba, sba, cof	euc, bn	euc	euc (2.5 yr)	euc (2.5 yr)
100							new FL, bn	bn, cas	comp, sba	cas, peas, eba	gn, euc shoots	euc, eba, bn, ym	comp, sp	euc, sp	peas, SBA	comp, EBA, cof	cof, bn, pine	pine, bn, ip	eba, sba	eba, sba, cof	ip, bn, euc	euc	euc (2.5 yr)	euc (2.5 yr)
90							new FL, euc	euc (6 yr)	comp, cof, pk	eba, bba, cas	ip, euc shoots, bn, cas	euc, eba, bn, ym	comp, bn, mz, ym	euc	peas, EBA	comp, EBA, cas, SBA	cof, bn, pine	pine	eba, comp, cof	eba, sba, cof	bn, ip, euc	euc	euc (2.5 yr)	euc (2.5 yr)
80							ip, bn, euc	euc (6 yr)	bn, eba	eba, sba, gn, cof	gn, ip, bn, cas	bn, cas, sp, eba	eba, bn, mz, ym	bn, euc shoots	EBA, sp	bn, cas, EBA	pine, cof, EBA, bn	pine, SBA	eba, cof, comp, bn	eba, sba, cof	ip, bn	bn, euc	euc (2.5 yr)	euc (2.5 yr)
70					60m		ip, bn, euc	euc (6 yr)	new FL, bn, ym, EBA	eba, bba, gn, cas	gn, bn, ip, cas	bn, cas, sp	ip, bn, mz	bn, euc	new FL, IP	new FL, bn, cas	pine, cof, EBA, bn	pine, EBA, bn	eba, bn	eba, sba, ip, bn	eba	eba	comp	euc (2.5 yr)
60					comp	bn, cas, gn,ip	ip, bn, euc	euc (6 yr)	euc, bn, EBA, cas	gn, mz, cas, bn	bn, cas, mz, ip	bn, ip, mz	ip, bn, mz	gn, ip, bn, euc shoots	cof, ip, bn, EBA	new FL, bn	comp, EBA, pine	pine, SBA, tea	tea	tea, bn, ip	eba	eba	comp	euc (2.5 yr)
50					ip, mz	ip, bn, cas	ip, bn, euc	euc (6 yr)	EBA, bn, euc, cas, SBA	bn, mz, bba, cas	bn, cas, mz, ip	bn, ip, mz	ip, bn, mz	gn, ip, bn, euc shoots	cof, ip, bn, EBA	new FL, bn	comp, EBA, pine	pine, SBA, tea	eba, sba, tea	eba, bn, ip	eba	eba	comp	euc (2.5 yr)
40					ip, mz	ip, bn, cas	ip, bn, euc	euc (6 yr)	euc, SBA	ip, bn, mz, cas, cof	bn	bn, ip, mz	ip, bn, mz	gn, ip, bn, euc shoots	cof, ip, bn, EBA	EBA, SBA	comp, EBA, pine	pine, SBA, tea	comp, bn, ym	comp, EBA	eba, comp	eba	comp	forest
30			20m		comp, bn, SBA, cas	ip, bn, cas	euc	euc (6 yr)	euc, SBA, ip, bn, mz	ip, bn, mz, cas	bn	bn, ip, mz	ip, bn,mz, gn, euc	gn, ip, bn, euc shoots	cof, ip, bn, EBA	EBA, comp, ip, bn	comp, EBA, pine	pine, SBA	comp, ym, cof,bn, eba, sba	comp, EBA, SBA	eba, comp	eba	eba, euc	forest
20			cof, EBA	eba, cof, ym	comp, bn, SBA, cas	ip, bn, cas	euc	euc (6 yr)	euc, SBA, ip, bn, mz	ip, bn, mz, cas, comp	bn	bn, ip, mz	ip, bn,mz, gn, euc	gn, ip, bn, euc shoots	cof, ip, bn, EBA	EBA, comp, ip, bn	pine	pine, SBA	cof, bn, eba, sba	comp, EBA, SBA	eba, comp	eba	forest	forest
10			cof, EBA	eba, cof, ym	EBA, cof, ym, gn, bn	eba	euc (6 yr)	euc (6 yr)	euc (6 yr), sba	eba, ip, bn, comp	bn	bn, ip, mz	ip, bn,mz, gn, euc	gn, ip, bn, euc shoots	cof, ip, bn, EBA	EBA, comp, ip, bn	ip, bn	pine	eba, bn	comp, EBA	eba, comp	comp	forest	forest
ROAD	61778 N, 204848 E		61774 N, 204900 E		61774 N, 204950 E		61761 N, 205000 E		61782 N, 205040 E		61777 N, 205100 E		61768.02 N, 205150.05 E		61775 N, 205202 E		61772 N, 205261 E		61746 N, 205308 E		61729 N, 205351 E		61703 N, 205395 E
-10	eba	mz, gn	gn	tea, bn	tea, euc	euc (3 yr)	euc shoots, bn	euc shoots	euc shoots	euc shoots	tea	mz, gn, peas	comp	comp, euc (12 yr)	euc (12 yr)	euc (12 yr)	euc (2.5 yr)	euc (2.5 yr)	new FL	new FL	tea, eba	tea, eba, bn	tea, EBA	comp
-20	comp, eba	mz, gn	gn	tea, bn	tea, euc	euc (3 yr)	euc shoots, bn	euc shoots	euc shoots	euc shoots, ip, bn	tea	mz, gn, peas	comp	comp, euc (12 yr)	euc (12 yr)	euc (12 yr)	euc (2.5 yr)	euc (2.5 yr)	new FL	EBA	eba, comp, tea	tea, eba, bn	tea, EBA	comp
-30	eba	mz, gn, comp	sp, comp, tea, bn	tea, bn	tea, euc	euc (3 yr)	euc shoots, bn	euc shoots, ip	euc shoots	euc shoots, ip, bn	tea	gn, mz, eba, peas	comp	comp, euc (12 yr)	euc (12 yr)	euc (12 yr)	euc (2.5 yr)	euc (2.5 yr)	new FL	eba, bn	eba, comp, tea	tea, eba, bn	tea, euc	comp, euc
-40	eba	eba, comp, ip	eba, tea, bn	tea, bn	tea, new FL	euc (3 yr)	euc	euc shoots, ip	euc shoots	euc shoots, ip, bn	tea	ip, eba, bn, sba	eba	comp, euc (12 yr)	euc (12 yr)	euc (12 yr)	euc (2.5 yr)	euc (2.5 yr)	new FL	eba, bn	eba, comp, tea	tea, eba, bn	euc (3.5 yr)	euc (3.5 yr)
-50	eba	eba, mz	tea, bn, eba	tea, bn	euc	euc (3 yr)	euc, euc shoots	euc shoots, bn	euc shoots, bn, ip	euc shoots, ip, bn	tea	sba, eba	eba	eba, euc (12 yr)	euc (12 yr)	euc (12 yr)	euc (12 yr)	euc (2.5 yr)	new FL	tea	eba, comp, tea, bn	tea, eba, bn	euc (3.5 yr)	euc (3.5 yr)
-60	eba, cof, sc	eba, mz, comp, cof	eba, tea, bn	tea, euc	euc	euc	gn, euc	euc shoots	euc shoots, ip, bn	euc shoots, bn	tea	new FL	eba	eba, euc (12 yr)	euc (12 yr)	euc (12 yr)	euc (12 yr)	euc (2.5 yr)	new FL	tea	tea, eba	tea, eba, bn	euc (3.5 yr)	euc (3.5 yr)
-70	eba, sc, cof	eba, sc, comp	eba, cof	tea, euc	euc	euc	gn, euc	euc shoots	bn, euc shoots	bn, old FL	tea	new FL	new FL	eba, euc (12 yr)	euc (12 yr)	euc (12 yr)	euc (12 yr)	euc (12 yr)	new FL	tea	tea	tea	euc (3.5 yr)	euc (3.5 yr)
-80	sc, cof	eba, comp	sba, cof, EBA	tea	gn	gn	gn, euc	bn, euc (3 yr)	bn, euc shoots	bn, old FL	tea	new FL	new FL	new FL, euc (12 yr)	euc (12 yr)	euc (12 yr)	euc (12 yr)	euc (12 yr)	new FL	tea	tea	tea	euc (3.5 yr)	euc (3.5 yr)
-90	sc, cof	eba, ym	tea	tea	gn	gn	gn, euc	bn, euc shoots	bn, euc shoots	bn, old FL	tea	new FL	new FL	new FL	euc (12 yr)	euc (12 yr)	euc (12 yr)	euc (12 yr)	new FL	tea	tea	tea	euc (3.5 yr)	euc (3.5 yr)
-100	ip, cas, bn	bn, EBA, ym	euc shoots (1 yr)	tea	gn	gn	gn, euc	bn, euc shoots	bn, euc shoots	old FL	tea	new FL	new FL	new FL	euc (12 yr)	euc (12 yr)	euc (12 yr)	euc (12 yr)	new FL	tea	tea	tea	euc (3.5 yr)	euc (3.5 yr)
-110	ip, cas, bn	bn, cas	euc shoots (1 yr)	tea	gn	gn	gn, euc	bn, euc (3 yr)	bn, euc (3 yr)	old FL	tea	new FL	new FL	new FL	100m		euc (12 yr)	euc (12 yr)	new FL	tea	tea	tea	euc (3.5 yr)	euc (3.5 yr)
-120	new FL	bn, cas	euc shoots (1 yr)	tea	tea	tea	gn	bn, euc (3 yr)	old FL	old FL	tea	new FL	new FL	new FL			euc (12 yr)	euc (12 yr)	new FL	tea	tea	tea	euc (3.5 yr)	euc (3.5 yr)
-130	ym, EBA, SBA	eba, gn, ep, cas	euc shoots (1 yr)	tea	tea	tea	gn	old FL	old FL	old FL	tea	new FL	new FL	new FL			euc (12 yr)	euc (12 yr)	new FL	tea	tea	tea	euc (3.5 yr)	euc (3.5 yr)
-140	eba, ym, comp	eba, gn, cas	euc, bn	tea	tea	tea	tea	tea	old FL	old FL	tea	new FL	new FL	new FL			new FL	new FL	new FL	tea	tea	tea	euc (3.5 yr)	euc (3.5 yr)
-150	ip, sc, eba, comp	gn, bba	euc, bn	tea	tea	tea	tea	tea	new FL	new FL	tea	new FL	140m				new FL	new FL	new FL	tea	tea	tea	euc (3.5 yr)	euc (3.5 yr)
-160	eba, bn, ym	eba, bn, ep	euc, bn	tea, euc shoots	tea	tea	tea	tea	150m		150m						new FL	new FL	150m		150m		euc (3.5 yr)	euc (3.5 yr)
-170	sba, eba, bn	eba, bn, gn	euc, bn	tea, euc shoots	tea	tea	160m										new FL	new FL					euc (3.5 yr)	euc (3.5 yr)
-180	comp, bn, eba	gn, euc	euc (3 month), ip, bn	tea, euc shoots	170m												170m						170m
-190	sba, ep, sba	gn, euc	180m
-200	old FL	gn, ip, euc (3 month)
	200m
