# Supplementary material for: Trenches reduce crop foraging by elephants: Lessons from Kibale National Park, Uganda for elephant conservation in densely settled rural landscapes
Source: PLoS One. 2023 Jul 26;18(7):e0288115. doi: 10.1371/journal.pone.0288115 (PMC10370685; doi:10.1371/journal.pone.0288115)
Supplement: S1 File — (ZIP) [file pone.0288115.s010.zip]

Archive with 13 entries (13 files):
- S10_RFiles/control_time_reorg.csv
- S10_RFiles/control_time.csv
- S10_RFiles/.DS_Store
- S10_RFiles/eventsbytransect.csv
- S10_RFiles/control_time_median_box.csv
- S10_RFiles/control_place_reorg.csv
- S10_RFiles/.Rhistory
- S10_RFiles/control_time_median.csv
- S10_RFiles/control_place.csv
- S10_RFiles/transect_IDs.csv
- S10_RFiles/ele_near_dist.csv
- S10_RFiles/Kibale_analyses_PLOS.Rmd
- S10_RFiles/.RData
