# Supplementary material for: Trenches reduce crop foraging by elephants: Lessons from Kibale National Park, Uganda for elephant conservation in densely settled rural landscapes
Source: PLoS One. 2023 Jul 26;18(7):e0288115. doi: 10.1371/journal.pone.0288115 (PMC10370685; doi:10.1371/journal.pone.0288115)
Supplement: S1 File — (ZIP) [file pone.0288115.s010.zip › S10_RFiles/control_time_reorg.csv]

Index	TransectID	Transect	Village	Week	Event_ID	Affected_1_0	Palatability_all	Palatability_160	Buffer	Buffer_160	Trench_quality	Trench_neighbor_1	Trench_neighbor_2	T_n_1	T_n_2	Index_un	TransectID_un	Transect_un	Village_un	Week_un	Event_ID_un	Affected_1_0_un	Palatability_all_un	Palatability_160_un	Buffer_un	Buffer_160_un	Trench_quality_un	Trench_neighbor_1_un	Trench_neighbor_2_un	T_n_1_un	T_n_2_un
1	Kijo1	1	RuraKijo	1	1	1	0.418	0.523	0.275	0.383	3	3.33	2.8	3	3	49	Kijo3	3	RuraKijo	1	1	0	0.586	0.401	0.138	0.224	0	2	2.4	3	3
2	Kany2	2	Kanyasohera	1	2	1	0.264	0.094	0.243	0.5	0	0	0.6	0	0	50	Kany8	8	Kanyasohera	1	2	0	0.359	0	0.421	0.703	4	3.33	3.8	4	4
3	Nyab9	9	Nyabubale	2	3	1	0.365	0.375	0.257	0.229	5	3.33	3.6	5	5	51	Nyab8	8	Nyabubale	2	3	0	0.288	0.432	0.108	0.068	5	5	4	5	5
4	Kany2	2	Kanyasohera	4	5	1	0.264	0.094	0.243	0.5	0	0	0.8	0	0	52	Kany10	10	Kanyasohera	4	5	0	0.307	0	0.579	0.938	5	3.33	3.4	4	4
5	Kany7	7	Kanyasohera	4	6	1	0.33	0	0.553	1	3	3	2.8	3	3	53	Kany2	2	Kanyasohera	4	6	0	0.264	0.094	0.243	0.5	0	0	0.6	0	0
6	Kany6	6	Kanyasohera	5	8	1	0.185	0	0.692	1	3	3.33	3.2	3	3	54	Kany10	10	Kanyasohera	5	8	0	0.307	0	0.579	0.938	5	3.33	3.4	4	4
7	Kany7	7	Kanyasohera	8	10	1	0.33	0	0.553	1	4	3.67	3.2	4	4	55	Kany3	3	Kanyasohera	8	10	0	0.36	0	0.376	0.719	0	1.33	1.6	0	0
8	Kany8	8	Kanyasohera	12	11	1	0.494	0.084	0.337	0.733	4	3	3.6	4	4	56	Kany5	5	Kanyasohera	12	11	0	0.233	0	0.546	0.828	4	3.67	3	4	4
9	Kany7	7	Kanyasohera	14	13	1	0.294	0	0.592	1	4	4	3.4	4	4	57	Kany4	4	Kanyasohera	14	13	0	0.217	0.047	0.645	0.945	4	2.67	2.4	4	4
10	Kany8	8	Kanyasohera	14	14	1	0.494	0.084	0.337	0.733	4	3	3.6	4	4	58	Kany2	2	Kanyasohera	14	14	0	0.257	0	0.309	0.688	0	0	0.8	0	0
11	Kijo6	6	RuraKijo	18	15	1	0.52	0.689	0.169	0.192	0	2.33	3	3	4	59	Kijo5	5	RuraKijo	18	15	0	0.467	0.443	0.298	0.313	4	2.67	2.2	4	3
12	Kany5	5	Kanyasohera	19	16	1	0.233	0	0.546	0.828	4	2.75	3	3.5	4	60	Kany10	10	Kanyasohera	19	16	0	0.368	0	0.55	0.969	5	3.33	3.6	4	4
13	Kany10	10	Kanyasohera	20	17	1	0.368	0	0.55	0.969	5	3.33	3.6	4	4	61	Kany5	5	Kanyasohera	20	17	0	0.233	0	0.546	0.828	4	3.67	3	4	4
14	Kijo6	6	RuraKijo	22	18	1	0.52	0.689	0.169	0.192	0	2.33	3	3	4	62	Rura2	8	RuraKijo	22	18	0	0.779	0.795	0.087	0.157	5	4.33	4	4	4
15	Nyab1	1	Nyabubale	23	19	1	0.367	0.219	0	0	4	3.67	3.6	4	4	63	Nyab5	5	Nyabubale	23	19	0	0.135	0.135	0.298	0.298	4	4	4	4	4
16	Kany8	8	Kanyasohera	24	20	1	0.494	0.084	0.337	0.733	4	3	3.6	4	4	64	Kany1	1	Kanyasohera	24	20	0	0.391	0.052	0.389	0.875	0	0	0	0	0
17	Kany10	10	Kanyasohera	25	21	1	0.368	0	0.55	0.969	5	3.33	3.6	4	4	65	Kany5	5	Kanyasohera	25	21	0	0.233	0	0.546	0.828	4	3.67	3	4	4
18	Kyac6	6	Kyachiheka	26	22	1	0.701	0.677	0.028	0	3	3.67	3.8	4	4	66	Kyac3	3	Kyachiheka	26	22	0	0.249	0.219	0.494	0.708	4	4.33	4.4	4	4
19	Rura1	1	RuraKijo	26	23	1	0.527	0.583	0.173	0.253	3	3.33	3.4	3	3	67	Rura2	2	RuraKijo	26	23	0	0.779	0.795	0.087	0.157	4	3.67	3.6	4	4
20	Kany7	7	Kanyasohera	26	24	1	0.294	0	0.592	1	4	4	3.4	4	4	68	Kany6	6	Kanyasohera	26	24	0	0.15	0	0.73	0.953	4	4	3.8	4	4
21	Kijo6	6	RuraKijo	27	25	1	0.52	0.689	0.169	0.192	0	2.33	3	3	4	69	Kijo1	1	RuraKijo	27	25	0	0.578	0.615	0.229	0.297	5	4.67	3.6	5	4
22	Kany8	8	Kanyasohera	27	26	1	0.494	0.084	0.337	0.733	4	3	3.6	4	4	70	Kany4	4	Kanyasohera	27	26	0	0.217	0.047	0.645	0.945	3	2.33	2.2	3	3
23	Kany3	3	Kanyasohera	28	27	1	0.206	0.1	0.501	0.4	0	1	1.4	0	0	71	Kany10	10	Kanyasohera	28	27	0	0.368	0	0.55	0.969	5	3.33	3.6	4	4
24	Kany4	4	Kanyasohera	29	28	1	0.217	0	0.645	0.75	3	2.33	2.2	3	3	72	Kany2	2	Kanyasohera	29	28	0	0.257	0	0.309	0.688	0	0	0.6	0	0
25	Kijo5	5	RuraKijo	30	29	1	0.467	0.443	0.298	0.313	4	2.67	2.2	4	3	73	Rura3	9	RuraKijo	30	29	0	0.397	0.24	0.42	0.76	4	4	3.6	4	4
26	Kany9	9	Kanyasohera	30	30	1	0.449	0.047	0.389	0.82	1	3	3.2	3	3	74	Kany5	5	Kanyasohera	30	30	0	0.233	0	0.546	0.828	4	3.33	2.6	3	3
27	Kijo3	3	RuraKijo	31	31	1	0.654	0.57	0.136	0.224	0	3	3.6	4	4	75	Kijo2	2	RuraKijo	31	31	0	0.457	0.411	0.341	0.518	5	3.33	3.6	5	4
28	Kijo6	6	RuraKijo	31	32	1	0.52	0.689	0.169	0.192	0	2.33	3	3	4	76	Rura3	9	RuraKijo	31	32	0	0.397	0.24	0.42	0.76	4	4	3.6	4	4
29	Kyac7	7	Kyachiheka	32	33	1	0.611	0.492	0.21	0.354	4	3.67	3.6	4	4	77	Kyac4	4	Kyachiheka	32	33	0	0.458	0.255	0.371	0.599	4	4	3.8	4	4
30	Kyac8	8	Kyachiheka	33	34	1	0.554	0.755	0.037	0.063	4	3.67	3	4	3	78	Kyac7	7	Kyachiheka	33	34	0	0.442	0.336	0.17	0.422	4	3.67	3.4	4	3
31	Kyac1	1	Kyachiheka	33	35	1	0.295	0.276	0.432	0.5	5	3.67	3.4	5	4	79	Kyac7	7	Kyachiheka	33	35	0	0.442	0.336	0.17	0.422	4	3.67	3.4	4	3
32	Kijo4	4	RuraKijo	33	36	1	0.632	0.607	0.179	0.151	4	2.67	2.6	4	4	80	Kijo2	2	RuraKijo	33	36	0	0.473	0.348	0.335	0.555	5	3.33	3.6	5	4
33	Kyac6	6	Kyachiheka	34	37	1	0.323	0.193	0.102	0.125	3	3.67	3.8	4	4	81	Kyac1	1	Kyachiheka	34	37	0	0.295	0.276	0.432	0.5	5	3.67	3.4	5	4
34	Kyac8	8	Kyachiheka	35	39	1	0.554	0.755	0.037	0.063	4	3.67	3	4	3	82	Kyac7	7	Kyachiheka	35	39	0	0.442	0.336	0.17	0.422	4	3.67	3.6	4	4
35	Kyac7	7	Kyachiheka	36	41	1	0.442	0.336	0.17	0.422	4	3.67	3.6	4	4	83	Kyac5	5	Kyachiheka	36	41	0	0.272	0.19	0.354	0.438	4	3.67	3.8	4	4
36	Rura2	2	RuraKijo	36	42	1	0.651	0.573	0.098	0.177	4	3.67	3.6	4	4	84	Kijo5	5	RuraKijo	36	42	0	0.398	0.386	0.345	0.381	5	3	2.4	4	3
37	Kyac1	1	Kyachiheka	37	43	1	0.295	0.276	0.432	0.5	5	3.67	3.4	5	4	85	Kyac5	5	Kyachiheka	37	43	0	0.272	0.19	0.354	0.438	4	3.67	3.8	4	4
38	Rura2	2	RuraKijo	37	44	1	0.651	0.573	0.098	0.177	4	3.67	3.6	4	4	86	Kijo3	3	RuraKijo	37	44	0	0.665	0.593	0.113	0.196	0	3	3.6	4	4
39	Nyab1	1	Nyabubale	38	45	1	0.347	0.219	0	0	5	4.33	4	5	4	87	Nyab15	15	Nyabubale	38	45	0	0.474	0.354	0.107	0.066	4	4	4	4	4
40	Kijo5	5	RuraKijo	39	46	1	0.398	0.386	0.345	0.381	4	2.67	2.2	4	3	88	Kijo6	6	RuraKijo	39	46	0	0.446	0.351	0.233	0.281	0	2.33	3	3	4
41	Kany6	6	Kanyasohera	40	47	1	0.237	0.078	0.61	0.87	3	2.5	3.4	3	3	89	Kany9	9	Kanyasohera	40	47	0	0.391	0	0.391	0	0	2.67	3	3	3
42	Kijo5	5	RuraKijo	45	50	1	0.398	0.386	0.345	0.381	4	2.67	2.2	4	3	90	Rura1	7	RuraKijo	45	50	0	0.408	0.313	0.352	0.547	3	3.33	3.4	3	3
43	Kany9	9	Kanyasohera	46	51	1	0.391	0	0.374	0.688	1	3.33	3.6	4	4	91	Kany2	2	Kanyasohera	46	51	0	0.343	0.063	0.271	0.563	0	0	0.6	0	0
44	Kany10	10	Kanyasohera	47	52	1	0.377	0	0.521	0.938	5	4.33	4.2	4	4	92	Kany3	3	Kanyasohera	47	52	0	0.367	0.195	0.397	0.711	0	1	1.4	0	0
45	Kyac2	2	Kyachiheka	49	53	1	0.247	0.208	0.613	0.688	5	4.67	3.17	5	4	93	Kyac1	1	Kyachiheka	49	53	0	0.295	0.276	0.432	0.5	5	3.67	3.4	5	4
46	Kijo5	5	RuraKijo	49	54	1	0.398	0.386	0.345	0.381	4	2.67	2.2	4	3	94	Kijo1	1	RuraKijo	49	54	0	0.594	0.573	0.293	0.391	5	4.67	3.6	5	4
47	Kany7	7	Kanyasohera	49	55	1	0.303	0	0.597	1	4	4	3.4	4	4	95	Kany4	4	Kanyasohera	49	55	0	0.28	0.089	0.626	0.911	3	2.33	2.2	3	3
48	Kyac1	1	Kyachiheka	50	56	1	0.295	0.276	0.432	0.5	4	4	3.4	5	4	96	Kyac3	3	Kyachiheka	50	56	0	0.05	0.031	0.822	0.813	4	4	4	4	4
