# Supplementary material for: Trenches reduce crop foraging by elephants: Lessons from Kibale National Park, Uganda for elephant conservation in densely settled rural landscapes
Source: PLoS One. 2023 Jul 26;18(7):e0288115. doi: 10.1371/journal.pone.0288115 (PMC10370685; doi:10.1371/journal.pone.0288115)
Supplement: S1 File — (ZIP) [file pone.0288115.s010.zip › S10_RFiles/eventsbytransect.csv]

Village	Transect Number	TransectID	Breaches_total	Avg_Trench
Kanyasohera	1	Kany1	0	0
Kanyasohera	2	Kany2	2	0
Kanyasohera	3	Kany3	1	0
Kanyasohera	4	Kany4	1	3.15
Kanyasohera	5	Kany5	1	3.98
Kanyasohera	6	Kany6	2	3.88
Kanyasohera	7	Kany7	5	3.87
Kanyasohera	8	Kany8	4	3.79
Kanyasohera	9	Kany9	2	1.08
Kanyasohera	10	Kany10	3	5
Rurama	1	Kijo1	1	4.88
Rurama	2	Kijo2	0	4.88
Rurama	3	Kijo3	1	0
Rurama	4	Kijo4	1	4.02
Rurama	5	Kijo5	4	3.92
Rurama	6	Kijo6	4	0.15
Kyachiheka	1	Kyac1	3	4.96
Kyachiheka	2	Kyac2	1	4.88
Kyachiheka	3	Kyac3	0	4.15
Kyachiheka	4	Kyac4	0	4.12
Kyachiheka	5	Kyac5	0	3.94
Kyachiheka	6	Kyac6	2	3.08
Kyachiheka	7	Kyac7	2	4.25
Kyachiheka	8	Kyac8	2	4.27
Nyabubale	1	Nyab1	2	4.62
Nyabubale	2	Nyab2	0	4.62
Nyabubale	3	Nyab3	0	4.38
Nyabubale	4	Nyab4	0	3.92
Nyabubale	5	Nyab5	0	4.15
Nyabubale	6	Nyab6	0	4.15
Nyabubale	7	Nyab7	0	4.19
Nyabubale	8	Nyab8	0	4.42
Nyabubale	9	Nyab9	1	4.42
Nyabubale	10	Nyab10	0	0.06
Nyabubale	11	Nyab11	0	3.13
Nyabubale	12	Nyab12	0	4.42
Nyabubale	13	Nyab13	0	4.42
Nyabubale	14	Nyab14	0	4.42
Nyabubale	15	Nyab15	0	4.42
Nyabubale	16	Nyab16	0	4.42
Nyabubale	17	Nyab17	0	4.42
Nyabubale	18	Nyab18	0	4.42
Nyabubale	19	Nyab19	0	4.44
Nyabubale	20	Nyab20	0	4.44
Rurama	1	Rura1	1	3.23
Rurama	2	Rura2	2	4.06
Rurama	3	Rura3	0	3.96
