# Supplementary material for: Trenches reduce crop foraging by elephants: Lessons from Kibale National Park, Uganda for elephant conservation in densely settled rural landscapes
Source: PLoS One. 2023 Jul 26;18(7):e0288115. doi: 10.1371/journal.pone.0288115 (PMC10370685; doi:10.1371/journal.pone.0288115)
Supplement: S1 File — (ZIP) [file pone.0288115.s010.zip › S10_RFiles/transect_IDs.csv]

Village	Transect #	TransectID	Breaches_total
Kanyasohera	1	Kany1
Kanyasohera	2	Kany2
Kanyasohera	3	Kany3
Kanyasohera	4	Kany4
Kanyasohera	5	Kany5
Kanyasohera	6	Kany6
Kanyasohera	7	Kany7
Kanyasohera	8	Kany8
Kanyasohera	9	Kany9
Kanyasohera	10	Kany10
Kijonjomi	1	Kijo1
Kijonjomi	2	Kijo2
Kijonjomi	3	Kijo3
Kijonjomi	4	Kijo4
Kijonjomi	5	Kijo5
Kijonjomi	6	Kijo6
Kyachiheka	1	Kyac1
Kyachiheka	2	Kyac2
Kyachiheka	3	Kyac3
Kyachiheka	4	Kyac4
Kyachiheka	5	Kyac5
Kyachiheka	6	Kyac6
Kyachiheka	7	Kyac7
Kyachiheka	8	Kyac8
Nyabubale	1	Nyab1
Nyabubale	2	Nyab2
Nyabubale	3	Nyab3
Nyabubale	4	Nyab4
Nyabubale	5	Nyab5
Nyabubale	6	Nyab6
Nyabubale	7	Nyab7
Nyabubale	8	Nyab8
Nyabubale	9	Nyab9
Nyabubale	10	Nyab10
Nyabubale	11	Nyab11
Nyabubale	12	Nyab12
Nyabubale	13	Nyab13
Nyabubale	14	Nyab14
Nyabubale	15	Nyab15
Nyabubale	16	Nyab16
Nyabubale	17	Nyab17
Nyabubale	18	Nyab18
Nyabubale	19	Nyab19
Nyabubale	20	Nyab20
Rurama II	1	Rura1
Rurama II	2	Rura2
Rurama II	3	Rura3
