# Supplementary material for: Trenches reduce crop foraging by elephants: Lessons from Kibale National Park, Uganda for elephant conservation in densely settled rural landscapes
Source: PLoS One. 2023 Jul 26;18(7):e0288115. doi: 10.1371/journal.pone.0288115 (PMC10370685; doi:10.1371/journal.pone.0288115)
Supplement: S1 File — (ZIP) [file pone.0288115.s010.zip › S10_RFiles/ele_near_dist.csv]

OBJECTID	Index	Event_ID	Fixed_ID	GPS_point_name	Breach_y_n	F160_y_n	Date	Village	Week	Transect	Damage	Animal	Crop	GPS_N	GPS_E	GPS_Accuracy	Evidence_of_damage	Days_since_damage	Damage_description	Damage_length_m	Damage_width_m	Damage_area_m2	Percent_destroyed	Field_owner	Time_since_planting	Planted_length_m	Planted_width_m	Planted_area_m2	Distance_to_field_edge	Farmer_comments	Other_comments	Trench_quality	Beehive_quality	Distance	NEAR_FID	NEAR_DIST
1	3	2	1		y	y	4-Aug-2020	Kijonjomi	1	1	Yes	Elephant	Banana	59654	203840	4	Elephants twisted and ate banana stems	21 days	12 plants destroyed	15	10	150		Saturday	12 months	70	80	5600	0			3			20	37.2252877
2	46	10	2		n	n	6-Aug-2020	Kanyasohera	1	2	Yes	Elephant	Sweet potato	62194	205295		Elephant foot stamps, sweet potatoes eaten	14 days	20 mounds	5	4	20	100	Mrs David	4 months	15	12	180	0	Elephants came during the night		0			50	209.7924824
3	47	10	2		y	n	6-Aug-2020	Kanyasohera	1	2	Yes	Elephant	Cassava	62200	205305		Plants uprooted and roots eaten	14 days	13 plants	15	20	300		Mrs David	7 months	15	20	300	0			0			50	200.4513508
4	48	10	2		n	n	6-Aug-2020	Kanyasohera	1	2	Yes	Elephant	Bean	62204	205304		Beans stepped on and destroyed	14 days		25	20	500	25	Mrs David	3 weeks	25	20	500	0			0			50	201.8511999
5	49	10	2		n	n	6-Aug-2020	Kanyasohera	1	2	Yes	Elephant	Banana	62205	205289		Bananas twisted adn eaten	14 days	2 plants	4	4	16		Mrs David	1 year	30	30	900	0			0			50	216.8753667
6	98	16	3	D19	n	y	11-Aug-2020	Nyabubale	2	8	Yes	Elephant	Bean	67472	205944		Elephants stomped on beans	3 days	100 plants	5	2	10	75	Mrs Kennedy	1 month	15	20	300	0		Children were found guarding for animals	5			5	164.8825157
7	99	16	3	D21	n	y	11-Aug-2020	Nyabubale	2	8	Yes	Elephant	Cassava	67386	206018		Elephants uprooted cassava and ate the tubers	3 days	3 plants	10	8	80		Mrs Gamukama	8 months	12	15	180	4			5			5	54.79576347
8	100	16	3	D22	y	y	11-Aug-2020	Nyabubale	2	9	Yes	Elephant	Bean	67403	206067		Beans stamped on by elephants	3 days	200 plants	2	33	66	75	Mrs Kennedy	3 weeks	30	40	1200	0	Mrs Friday said elephants use a path near her garden to destroy crops beause there is no trench there		5			5	24.62370291
9	102	16	3	D16	n	y	11-Aug-2020	Nyabubale	2	9	Yes	Elephant	Yams	67469	206013		Yams eaten	3 days	100 plants	6	12	72	100	Mbaleme	7 months	12	6	72	0			5			7	104.4117647
10	103	16	3	D17	n	y	11-Aug-2020	Nyabubale	2	9	Yes	Elephant	Bean	67468	206002		Beans stomped on	3 days		6	10	60	25	Mrs Friday, Mrs Henry	3 weeks	35	25	875	0		Two different field owners but close to one another whose crops are damaged	5			7	113.6470588
11	104	16	3	D18	n	y	11-Aug-2020	Nyabubale	2	9	Yes	Elephant	Maize	67474	205960		Maize plants broken but not eaten	3 days	5 plants	3	15	45		Mrs Friday	3 months	20	10	200	0			5			5	152.9787666
12	106	16	3	D15	n	y	11-Aug-2020	Nyabubale	2	11	Yes	Elephant	Cassava	67552	206058		Cassava leaves eaten	3 days	5 plants	12	10	120		Kweyamba	3 months	20	100	2000	25			3	4		16	107.6259778
13	107	16	3	D12	n	n	11-Aug-2020	Nyabubale	2	11	Yes	Elephant	Edible banana	67569	205991		Banana stems eaten and all bunches destroyed	3 days	36 plants	15	15	225	75	Malcol	3 years	50	25	1250	0			3	4		15	173.8985115
14	108	16	3	D13	n	n	11-Aug-2020	Nyabubale	2	11	Yes	Elephant	Sugarcane	67566	205985		Sugarcane plants eaten	3 days	10 stools	4	5	20	75	Malcol	3 years	10	7	70	7			3	4		14	177.2484133
15	109	16	3	D14	n	y	11-Aug-2020	Nyabubale	2	11	Yes	Elephant	Sweet potato	67550	206050		Veins uprooted and ate potatoes	3 days	50 mounds	10	10	100	75	Kweyamba	3 months	20	100	2000	0			3	4		16	113.7927435
16	116	16	3	D8	n	y	11-Aug-2020	Nyabubale	2	16	Yes	Elephant	Sweet potato	67735	206243		Veins uprooted, sweet potatoes eaten, foot stamps and dung in the field	2 days	100 mounds	10	15	150	75	Mrs Moses	3 months	10	30	300	0			5			16	28.2927212
17	117	16	3	D3	n	n	11-Aug-2020	Nyabubale	2	16	Yes	Elephant	Cassava	67815	206096		Plants uprooted, tubers eaten	2 days	16 plants	15	12	180	50	Jack Tuiyamushanga	10 months	20	20	400	3	Jack said that elephant had taken long without coming		5			16	195.6263904
18	118	16	3	D4	n	n	11-Aug-2020	Nyabubale	2	16	Yes	Elephant	Edible banana	67808	206128		Banana stems twisted and eaten	2 days	3 stools	3	15	45		Jack Tuiyamushanga	1.5 years	200	20	4000	50			5			16	164.0189401
19	119	16	3	D5	n	y	11-Aug-2020	Nyabubale	2	16	Yes	Elephant	Eggplant	67795	206147		Eggplant eaten and stamped on	2 days	32 plants	3	25	75		Jack Tuiyamushanga	3 months	50	20	1000	5			5			16	141.1600797
20	120	16	3	D1	n	n	11-Aug-2020	Nyabubale	2	17	Yes	Elephant	Yams	67854	206119		Yams uprooted, eaten, and stamped on	2 days	50 plants	25	4	100		Jack Tuiyamushanga	6 months	50	10	500	0			5			16	193.2814648
21	121	16	3	D2	n	n	11-Aug-2020	Nyabubale	2	17	Yes	Elephant	Brewing banana	67851	206116		Banana stems and bunches eaten	2 days	3 plants					Jack Tuiyamushanga	2 years	20	10	200	0			5			16	194.5529438
22	122	16	3	D6	n	y	11-Aug-2020	Nyabubale	2	17	Yes	Elephant	Sorghum	67804	206227		Sorghum heads eaten	2 days	100 plants	15	5	75	75	Jack Tuiyamushanga	2 months	10	15	150	0			5			16	74.40280531
23	279	31	5	D1	n	n	26-Aug-2020	Kanyasohera	4	1	Yes	Elephant	Bean	62169	205328		Elephants stamped on beans	3 days		20	2	40	25	January Moses	1 month	35	20	700	20		Elephant damage off transect	0			50	174.4308849
24	280	31	5	D2	y	y	26-Aug-2020	Kanyasohera	4	2	Yes	Elephant	Bean	62185	205358		Elephants stamped on beans	3 days		40	2	80	25	Tlbasaaga	1 month	40	30	1200	20			0			50	146.2049964
25	282	32	6	D3	n	y	26-Aug-2020	Kanyasohera	4	2	Yes	Elephant	Bean	62190	205401		Elephants stamp on beans	1 day		5	10	50	50	January Moses	2 weeks	40	17	680	0			0			50	103.9321941
26	284	32	6	D5	n	y	26-Aug-2020	Kanyasohera	4	2	Yes	Elephant	Bean	62220	205405		Elephants stamp on beans	1 day		7	2	14	50	Tlbasaaga	1 month	45	13	585	0			0			50	102.9901573
27	288	31	5	D9	n	n	26-Aug-2020	Kanyasohera	4	3	Yes	Elephant	Sweet banana	62248	205295		Banana stems eaten	3 days	4 plants	2	2	4	75	David	3 years	45	20	900	0			0			54	199.115086
28	289	31	5	D10	n	n	26-Aug-2020	Kanyasohera	4	3	Yes	Elephant	Bean	62246	205306		Elephant stamps on beans	3 days		10	30	300	25	Mrs David	1 week	30	30	900	0			0			54	190.8401278
29	294	32	6	D13	y	y	26-Aug-2020	Kanyasohera	4	7	Yes	Elephant	Bean	62417	205326		Elephants stamped on beans	1 day		30	2	60	25	Musinguzi	1 week	70	30	2100	15			3			54	83.37501391
30	296	32	6	D14	n	y	26-Aug-2020	Kanyasohera	4	7	Yes	Elephant	Irish potato	62424	205306		Elephants stamped on them	1 day		5	1	5	25	Musinguzi	1 week	15	5	75	3			3			54	96.64031409
31	298	32	6	D15	n	y	26-Aug-2020	Kanyasohera	4	7	Yes	Elephant	Bean	62429	205295		Elephants stamped on beans	1 day		8	1	8	25	Musinguzi?	1 week	25	10	250	5			3			54	103.3276349
32	300	32	6	D16	n	y	26-Aug-2020	Kanyasohera	4	7	Yes	Elephant	Bean	62430	205289		Elephants stamped on beans	1 day		8	1	8	25	Musinguzi?	1 week	25	15	375	4			3			54	107.8893586
33	302	32	6	D17	n	y	26-Aug-2020	Kanyasohera	4	7	Yes	Elephant	Bean	62434	205283		Elephants stamped on beans	1 day		13	2	26	25	Musinguzi?	1 week	25	13	325	0			3			54	110.863445
34	304	32	6	D18	n	y	26-Aug-2020	Kanyasohera	4	7	Yes	Elephant	Bean	62470	205193		Elephants stamp on beans	1 day		7	1	7	25	Moses Nyakoojo	1 week	40	7	280	0			3			59	153.6256781
35	305	32	6	D19	n	n	26-Aug-2020	Kanyasohera	4	7	Yes	Elephant	Edible banana	62429	205155		Elephant ate banana stem	1 day		1	1	1	25	Kisembo Alozious	3 years	25	30	750	0			3			58	208.4034549
36	306	32	6	D20	n	n	26-Aug-2020	Kanyasohera	4	7	Yes	Elephant	Bean	62451	205162		Elephant stamped on beans	1 day		6	8	48	25	Kisembo Alozious	2 weeks	15	15	225	0			3			59	189.9301635
37	307	32	6	D21	n	n	26-Aug-2020	Kanyasohera	4	8	Yes	Elephant	Edible banana	62479	205145		Banana stem eaten	1 day	2 stems	1	1	1		Patrick Ahabyoua	1 year	30	30	900	10			3			59	187.9945695
38	308	32	6	D22	n	n	26-Aug-2020	Kanyasohera	4	9	Yes	Elephant	Edible banana	62550	205140		Banana stem eaten	1 day	1 stem	1	1	1		Charles	1.5 years	30	25	750	0			1			59	151.7384739
39	309	32	6	D23	n	n	26-Aug-2020	Kanyasohera	4	10	Yes	Elephant	Edible banana	62568	205138		Banana stem eaten	1 day	2 plants	2	2	4		Kabasinguzi	2 years	20	15	300	0		There is more elephant damage off transect	5			59	143.1492754
40	403	44	8	D1	y	y	2-Sept-2020	Kanyasohera	5	6	Yes	Elephant	Bean	62396	205291		Elephants stomped on beans	5 days		30	2	60	25	Musinguzi	2 weeks	30	50	1500	40			3			54	124.1856027
41	405	44	8	D2	n	n	2-Sept-2020	Kanyasohera	5	7	Yes	Elephant	Bean	62456	205170		Elephants stomped on beans	5 days		7	2	14	25	Moses Nyakoojo	2 weeks	30	7	210	0			3			59	180.5062401
42	413	44	8	D3	n	n	2-Sept-2020	Kanyasohera	5	9	Yes	Elephant	Edible banana	62541	205142		Elephants ate banana stems	5 days	2 plants	4	2	8		Charles	2.5 years	25	25	625	0			1			59	155.2104457
43	416	44	8	D4	n	y	2-Sept-2020	Kanyasohera	5	10	Yes	Elephant	Sweet banana	62557	205144		Banana stems eaten by elephants	5 days	1 plant	1	1	1		Kabasinguzi	7 years	20	20	400	0			5			59	144.4678989
44	622	57	10	D1	n	n	23-Sept-2020	Kanyasohera	8	4	Yes	Elephant	Bean	62318	205330		Elephants stomped on beans	5 days		30	20	600	25	Kabasomi	3 weeks	55	30	1650	0			4			54	132.3730877
45	626	57	10	D3	y	y	23-Sept-2020	Kanyasohera	8	7	Yes	Elephant	Bean	62417	205317		Elephants stomped on beans	5 days		30	2	60	25	Mrs Musinguzi	1 month	45	30	1350	0		Existing guard hut	4			54	91.01141817
46	632	57	10	D8	n	n	23-Sept-2020	Kanyasohera	8	9	Yes	Elephant	Banana	62549	205143		Banana stem eaten	5 days		2	2	4	50	Charles	2 years	30	25	750	0			1			59	149.8391723
47	633	57	10	D9	n	n	23-Sept-2020	Kanyasohera	8	9	Yes	Elephant	Bean	62550	205147		Elephants stomped on beans	5 days		6	4	24	25	Charles	1 month	20	20	400	0		Same field was damaged previously	1			59	145.9800817
48	898	76	11	D1	n	y	21-Oct-2020	Kanyasohera	12	2	Yes	Elephant	Bean	62194	205353		Elephant stomped on beans	5		20	2	40	25	Tibasaga	3 month	30	25	750	0			0			50	152.0905255
49	899	76	11	D2	n	n	21-Oct-2020	Kanyasohera	12	3	Yes	Elephant	Sweet potato	62221	205303		Elephant ate banana stem	5		1	1	1	50	David	5 years	50	35	1750	0			0			50	204.5672594
50	901	76	11	D6	n	n	21-Oct-2020	Kanyasohera	12	4	Yes	Elephant	Bean	62308	205297		Elephant stamped on beans	5		20	2	40	25	Mrs Tibisimwa	2 month	70	20	1400	0		Trench is so bushy	3			54	165.665361
51	902	76	11	D3	n	n	21-Oct-2020	Kanyasohera	12	5	Yes	Elephant	Bean	62343	205267		Elephant stamped on beans	5		20	2	40	25	Mrs Musa	3 month	45	20	900	0			4			54	172.5976066
52	903	76	11	D4	n	n	21-Oct-2020	Kanyasohera	12	5	Yes	Elephant	Bean	62347	205261		Elephant stamped on beans	5		18	2	36	25	Mrs Ategeka	3 month	45	18	810	20			4			54	175.571693
53	904	76	11	D5	n	n	21-Oct-2020	Kanyasohera	12	5	Yes	Elephant	Bean	62355	205248		Elephant stamped on beans	5		15	2	30	25	Mrs Byaruhanga	3 month	45	15	675	22			4			54	182.3683552
54	906	76	11	D7	n	y	21-Oct-2020	Kanyasohera	12	7	Yes	Elephant	Bean	62463	205189		Elephant stamped on beans	5		8	2	16	25	Moses Nyakoojo	2 month	35	8	280	0			4			58	160.8974829
55	907	76	11	D8	n	y	21-Oct-2020	Kanyasohera	12	8	Yes	Elephant	Bean	62480	205197		Elephant stamped on beans	5		10	2	16	25	Kisembo	2 month	45	20	900	0			4			59	144.6493608
56	908	76	11	D9	y	y	21-Oct-2020	Kanyasohera	12	8	Yes	Elephant	Irish potato, bean	62496	205204		Elephant stamped on beans	5		12	2	24	25	Mrs Ahebwa	1.5 month	30	15	450	0			4			59	129.7936767
57	1049	93	13	D5	n	y	4-Nov-2020	Kanyasohera	14	6	Yes	Elephant	Bean	62410	205318		Beans stamped on and beans uprooted and eaten	5		30	6	180	50	Mrs Elijazi, Musinguzi	2.5 month	40	30	1200	0			4			54	93.86741587
58	1050	93	13	D6	y	n	4-Nov-2020	Kanyasohera	14	7	Yes	Elephant	Bean	62416	205316		Beans stamped on and eaten	6		25	15	375	100	Mrs Elijazi	2.5 month	40	30	1200	0			4			54	92.38911997
59	1052	93	13	D8	n	y	4-Nov-2020	Kanyasohera	14	7	Yes	Elephant	Irish potato	62420	205302		Irish stamped on by elephant	5		2	8	16	100	Mrs Elijazi	2.5 month	15	8	120	0			4			54	102.1511213
60	1053	93	13	D9	n	y	4-Nov-2020	Kanyasohera	14	7	Yes	Elephant	Bean	62423	205292		Beans stamped on when moving	5		12	2	24	100	Mrs Musa	2.5 month	35	12	420	0			4			54	109.0483776
61	1054	93	13	D10	n	y	4-Nov-2020	Kanyasohera	14	7	Yes	Elephant	Bean	62420	205291		Beans stamped on when moving	5		2	10	20	75	Mrs Byaruhanga	2.5 month	35	10	350	0			4			54	111.4845043
62	1055	93	13	D11	n	y	4-Nov-2020	Kanyasohera	14	7	Yes	Elephant	Bean	62426	205282		Beans stamped on when moving	5		2	12	24	75	Mrs Ategeka	2.5 month	35	12	420	0			4			54	115.9456339
63	1056	93	13	D12	n	n	4-Nov-2020	Kanyasohera	14	7	Yes	Elephant	Bean	62458	205174		Beans stamped on when moving	5		8	1	8	75	Moses	2.5 month	30	8	240	0			4			59	176.0785688
64	1057	93	13	D13	n	n	4-Nov-2020	Kanyasohera	14	7	Yes	Elephant	Ground nut	62462	205173		Groundnuts stamped on when moving	5		8	2	16	25	Kisembo	1.5 month	20	15	300	0			4			59	174.6268732
65	1058	94	14	D14	y	n	4-Nov-2020	Kanyasohera	14	8	Yes	Elephant	Banana	62469	205152		Stems eaten of banana by elephant	3	1 stool	1	1	1	100	Patrick	12 month	40	50	2000	2			4			59	187.9219847
66	1059	93	13	D15	n	y	4-Nov-2020	Kanyasohera	14	8	Yes	Elephant	Ground nut	62484	205186		Groundnuts stomped on	5		2	3	6	25	Mrs Atebwa	1.5 month	30	20	600	0			4			59	151.4239399
67	1060	93	13	D16	n	n	4-Nov-2020	Kanyasohera	14	8	Yes	Elephant	Bean	62475	205118		Elephants stamped on beans	5		10	10	100	75	Kisembo	3 month	15	10	150	0			4			59	212.4798338
68	1061	93	13	D17	n	y	4-Nov-2020	Kanyasohera	14	8	Yes	Elephant	Bean	62492	205198		Elephants stamped on beans	5		4	2	8	50	Mrs Atebwa	1.5 month	15	10	150	4			4			59	137.0037644
69	1062	93	13	D18	n	y	4-Nov-2020	Kanyasohera	14	8	Yes	Elephant	Irish potato	62501	205207		Elephants stamped on irish potatoes	5		10	1	20	25	Mrs Atebwa	1.5 month	30	15	450	7			4			59	124.4828906
70	1063	93	13	D19	n	n	4-Nov-2020	Kanyasohera	14	9	Yes	Elephant	Bean	62546	205147		Elephants stamped on beans	5		10	5	50	25	Charles	2.5 month	20	15	300	0			1			59	148.2544047
71	1290	119	15	D3	n	y	30-Nov-2020	Kijonjomi	18	5	Yes	Elephant	Maize	59832	203702		Maize stems and leaves eaten by elephants	5	Over 60 plants	15	6	90	75	Besigye	2.5 month	220	50	11000	0			4			24	70.68612989
72	1291	119	15	D2	y	y	30-Nov-2020	Kijonjomi	18	6	Yes	Elephant	Maize	59858	203718		Maize stems and leaves eaten by elephants	5	Over 100 plants	25	6	150	75	Besigye	2.5 month	220	50	11000	0		Existing guard hut	0			26	41.72529209
73	1413	154	16	D7	y	y	9-Dec-2020	Kanyasohera	19	5	Yes	Elephant	Ground nut	62369	205301		Elephants stomped on ground nuts	4		25	12	300	75	Mrs Musa	3 month	30	25	750	0			4			54	129.9894449
74	1414	154	16	D8	n	y	9-Dec-2020	Kanyasohera	19	5	Yes	Elephant	Ground nut	62354	205304		Elephants stomped on ground nuts	4		20	2	40	75	Mrs Musa	2 month	30	20	600	0			4			54	135.3821634
75	1415	154	16	D9	n	y	9-Dec-2020	Kanyasohera	19	5	Yes	Elephant	Ground nut	62349	205300		Elephants stomped on ground nuts	4		15	2	30	75	Janerose Kakullremu	2.5 month	35	25	875	0			4			54	141.422183
76	1416	154	16	D10	n	n	9-Dec-2020	Kanyasohera	19	5	Yes	Elephant	Sweet potato	62334	205229		Elephants stomped on sweet potato mounds	4	7 mounds	10	2	20	50	Moses Nyakoojo	1 week	45	20	900	0			4			54	209.6031142
77	1417	154	16	D11	n	n	9-Dec-2020	Kanyasohera	19	5	Yes	Elephant	Edible Banana	62334	205213		Elephant ate banana stems	4	42 plants	8	8	64		Moses Nyakoojo	2 years	30	2	60	0			4			54	223.178944
78	1418	154	16	D12	n	y	9-Dec-2020	Kanyasohera	19	6	Yes	Elephant	Ground nut	62378	205267		Elephants stomped on ground nuts	4		25	2	50	75	Mrs Byaruhanga	2 month	30	30	900	0	Need compensation for the damage		4			54	154.0751713
79	1486	164	17	D5	y	n	16-Dec-2020	Kanyasohera	20	10	Yes	Elephant	Cassava	62593	205076		Stems, leaves and tubers eaten	4	10 plants	8	6	48	25	Kabadaki	8 month	30	20	600	2	Elephants were chased before destroying much at night		5			59	180.0138884
80	1562	173	18	D7	n	y	28-Dec-2020	Kijonjomi	22	4	Yes	Elephant	Edible banana	59778	203676		Elephants stamped and broke newly planted bananas	3	2 plants	2	2	4		Adolf	5 month	20	10	200	5			4			23	119.4715683
81	1563	173	18	D6	n	y	28-Dec-2020	Kijonjomi	22	4	Yes	Elephant	Maize	59779	203679		Maize eaten by elephant	3	Over 40 plants	5	5	25	100	Adolf	4 month	30	20	600	0			4			23	116.3439663
82	1564	173	18	D5	n	y	28-Dec-2020	Kijonjomi	22	5	Yes	Elephant	Sweet potato	59793	203687		Elephant detroyed and ate sweet potatos	3	25 mounds	10	4	40	75	Adolf	4.5 month	30	15	450	0			4			24	102.8490635
83	1565	173	18	D4	n	y	28-Dec-2020	Kijonjomi	22	6	Yes	Elephant	Yams	59873	203669		Elephant uprooted and ate yams	3	10 plants	12	7	96		Besigy	7 month	80	70	5600	0			0			29	76.02472222
84	1566	173	18	D3	n	y	28-Dec-2020	Kijonjomi	22	6	Yes	Elephant	Brewing banana	59877	203665		Elephant ate entire plant	3	1 plant	1	1	1		Besigy	Over 10 years	70	80	5600				0			29	77.00780053
85	1567	173	18	D2	y	y	28-Dec-2020	Kijonjomi	22	6	Yes	Elephant	Maize	59905	203733		Maize eaten by baboon	2		45	40	1800	25	Besigy	3 month	120	50	6000	25		The path for elephants is here on this transect	0			29	5.243084291
86	1568	173	18	D1	n	y	28-Dec-2020	Kijonjomi	22	6	Yes	Elephant	Maize	59902	203721		Elephant ate and destroyed maize	3		120	25	3000	75	Besigy	3 month	120	50	6000	75			0			29	16.79425437
87	1630	180	19	D1	y	n	5-Jan-2021	Nyabubale	23	1	Yes	Elephant	Edible banana	67116	205765		Banana suckers eaten adn foot prints in the garden	5	8 plants	20	15	300		Kangabe Moses	9 month	30	25	750	0			4			1	95.92090703
88	1631	180	19	D2	n	n	5-Jan-2021	Nyabubale	23	1	Yes	Elephant	Cabbage	67137	205776		Cabbages uprooted and eaten	5	20 heads	10	6	60		Kangabe Moses	2.5 month	15	10	150	0			4			1	99.4181917
89	1632	180	19	D4	n	n	5-Jan-2021	Nyabubale	23	2	Yes	Elephant	Edible banana	67150	205771		Banana fingers eaten	5	1 plant	1	1	1		Kangabe Moses	1.5 years	20	25	500	0		Trench is bushy	4			1	111.1215762
90	1633	180	19	D3	n	n	5-Jan-2021	Nyabubale	23	2	Yes	Elephant	Cassava	67148	205770		Cassava plants uprooted and tubers eaten	5	6 plants	10	3	30		Kangabe Moses	8 months	20	10	200	3	We chased elephants at night and they were about to kill us		4			1	110.7500402
91	1714	188	20	D1	n	n	13-Jan-2021	Kanyasohera	24	1	Yes	Elephant	Maize	62153	205218		Maize stems eaten by elephants	4	4 plant	3	2	6	25	Tibasaga	3 month	35	15	525	0		Existing guard hut	0			50	282.2456794
92	1718	188	20		n	n	13-Jan-2021	Kanyasohera	24	5	Yes	Elephant	Sweet potato	62329	205229		Foot stomps in garden and veins uprooted	4	20 mounds	25	2	50	25	Nyakoojo Moses	1 month	30	20	600	0		Existing guard hut; elephant foot stamps seen in transect	4			54	212.2491764
93	1721	188	20		y	n	13-Jan-2021	Kanyasohera	24	8	Yes	Elephant	Ground nut	62467	205168		Ground nut uprooted and stepped on	4		7	5	35	50	Kisembo Alozio	4 month	15	15	225	0	Only one elephant came, but we chased it		4			59	175.8971068
94	1791	200	21	D2	n	n	20-Jan-2021	Kanyasohera	25	4	Yes	Elephant	Sweet potato	62316	205225		Foot stamps uprooted the veins as it was moving	4	15 mounds	2	20	40	25	Nyakoojo Moses	1 month	35	20	700	0	We chased the elephant before destroying other crops		3			54	222.5228956
95	1796	200	21	D4	n	y	20-Jan-2021	Kanyasohera	25	9	Yes	Elephant	Edible banana	62549	205142		Banana sucker stem eaten	5	1 plant	1	1	1	25	Charles	2 year	30	35	1050	3	We chased before destroying much crops		1			59	150.6617997
96	1797	200	21	D5	n	y	20-Jan-2021	Kanyasohera	25	9	Yes	Elephant	Yams	62545	205140		Yams uprooted and eaten	5	10 plants	5	5	25	25	Charles	1 year	30	35	1050	3	We chased the elephants and were three in number		1			59	154.5813776
97	1798	200	21	D6	y	y	20-Jan-2021	Kanyasohera	25	10	Yes	Elephant	Sweet banana	62555	205143		Banana sucker eaten	5	1 plant	1	1	1	25	Charles	Over 5 year	5	5	25	1	Elephants were chased before destroying much crop		5			59	146.4276878
98	1804	201	22	D1	y	y	25-Jan-2021	Kyachiheka	26	6	Yes	Elephant	Maize	60586	203440		Maize combs eaten	1		80	25	2000	50	Balyanga	4 months	120	25	3000	0	Two elephants destroyed the crop but we chased them		3			44	6.802819306
99	1807	202	23	D2	y	y	25-Jan-2021	Rurama II	26	1	Yes	Elephant	Maize	60064	203631		Maize combs eaten	3	Over 250 plants	30	15	450	50	Joseph	4 months	80	50	4000	0	Elephants have increased now because they come but we chase become they reach our crops		3			34	23.31243317
100	1814	202	23	D2	n	y	25-Jan-2021	Kijonjomi	26	4	Yes	Elephant	Yams	59757	203670		Yams uprooted and eaten by elephants	3	Over 100 plants	25	25	625	75	Kemiyondo	2 year	40	60	2400	2	We heard elephants breaking trees in the park	Farmers guarding	0			23	134.3312161
101	1815	202	23	D1	n	y	25-Jan-2021	Kijonjomi	26	4	Yes	Elephant	Edible banana	59761	203668		Banana suckers broke down and eaten	3	Over 30 plants	25	25	625	100	Kemiyondo	5 year	40	80	3200	3	We chased elephants		4			23	134.302912
102	1857	206	24	D2	y	n	27-Jan-2021	Kanyasohera	26	7	Yes	Elephant	Edible banana	62247	205158		Banana stems broken, suckers and leaves eaten	3	3 plants	2	2	4		Kisembo Alozio	5 years	30	40	1200	0	We chaed elephants before destroying many plants		4			54	315.8873409
103	1877	207	25	D1	y	y	1-Feb-2021	Kijonjomi	27	6	Yes	Elephant	Sweet banana	60081	203637		Stems broken and eaten	4	7 plants	5	5	25	75	Besigye	Over 10 years	5	5	25	0			0			34	12
104	1917	208	26	D1	y	n	3-Feb-2021	Kanyasohera	27	8	Yes	Elephant	Sweet banana	62493	205150		Sweet banana twisted and eaten	5	4 plants	4	2	8		Patrick Ahabyona	2 years	45	40	1800	0			4			59	175.9213017
105	1973	212	27	D5	n	n	10-Feb-2021	Kanyasohera	28	2	Yes	Elephant	Sweet potato	62212	205309		Sweet potato veins uprooted and veins, tubers eaten	5		20	10	200	50	Mrs David	4 month	35	12	420	2			0			50	197.6868689
106	1974	212	27	D6	y	y	10-Feb-2021	Kanyasohera	28	3	Yes	Elephant	Sweet banana	62232	205392		Stems broken and leaves eaten	5	4 plants	10	2	20	75	Mrs David	Over 5 years	20	30	600	0			0			50	117.1383179
107	2037	214	28	D4	y	n	19-Feb-2021	Kanyasohera	29	4	Yes	Elephant	Sweet potato	62314	205217		Sweet potato veins uprooted and eaten	6		12	25	300	75	Nyakoojo Moses	1.5 month	35	20	700	0	We chased the elephant	Existing guard hut	3			54	230.3692353
108	2038	214	28	D5	n	n	19-Feb-2021	Kanyasohera	29	4	Yes	Elephant	Edible banana	62314	205211		Banana stems broken and eaten	6	3 plants	2	2	4		Nyakoojo Moses	Over 5 years	50	40	2000	5			3			54	235.4601715
109	2059	217	29	D3	n	y	22-Feb-2021	Kijonjomi	30	4	Yes	Elephant	Coco yams	59765	203696		Elephants stamped on yams	3	35 plants	12	2	24		Frank	5 month	40	30	1200	0			4			23	107.5272419
110	2060	217	29	D2	n	y	22-Feb-2021	Kijonjomi	30	4	Yes	Elephant	Sweet banana	59763	203715		Bananas eaten	3	2 plants	2	2	4		Frank	Over 10 years	50	30	1500	5			4			23	91.49297432
111	2061	217	29	D1	y	y	22-Feb-2021	Kijonjomi	30	5	Yes	Elephant	Edible banana	59798	203732		Bananas eaten	3	46 plants	35	30	1050		Pataleo	Over 10 years	50	30	1500	0			4			23	60.48584258
112	2104	220	30	D2	y	n	24-Feb-2021	Kanyasohera	30	9	Yes	Elephant	Sweet banana	62589	205124		Banana stems twisted and eaten	3	3 plants	2	2	4		Don	Over 10 years	20	10	200	0			1			59	142.7258642
113	2115	223	31	D2	n	n	1-Mar-2021	Rurama II	31	2	Yes	Elephant	Brewing banana	59975	203530		Bananas twisted and eaten (stems)	4	36 plants	5	5	25	100	Kasaisa Family	Over 10 years	5	5	25	0			4			34	151.5549153
114	2116	223	31	D1	n	n	1-Mar-2021	Rurama II	31	3	Yes	Elephant	Brewing banana	59985	203502		Bananas twisted and eaten (stems)	4	41 plants	7	7	49	100	Kasaisa Family	Over 10 years	7	7	49	0			4			34	173.1803702
115	2119	223	31	D14	n	n	1-Mar-2021	Kijonjomi	31	3	Yes	Elephant	Edible banana	59698	203671		Banana stems eaten	4	7 plants	12	12	144		Akiiki Mukade	Over 10 years	40	30	1200	0		Scattered banana stools	0			22	160.3776792
116	2120	223	31	D13	n	n	1-Mar-2021	Kijonjomi	31	3	Yes	Elephant	Cassava	59707	203675		Cassava leaves eaten	4		30			75	Akiiki Mukade	1.5 years	50	50	2500	0			0			22	152.5319639
117	2121	223	31	D12	n	n	1-Mar-2021	Kijonjomi	31	3	Yes	Elephant	Sweet banana	59711	203680		Banana stems eaten	4	12 plants	4	4	16	75	Byaruhanga	Over 10 years	4	4	16	0		Avocado tree also broken and eaten	0			22	146.2497863
118	2122	223	31	D11	n	n	1-Mar-2021	Kijonjomi	31	3	Yes	Elephant	Cassava	59715	203694		Cassava uprooted and eaten	4	20 plants	16	12	192		Byaruhanga	1 year	25	25	625	0			0			22	132.0037878
119	2123	223	31	D10	n	n	1-Mar-2021	Kijonjomi	31	3	Yes	Elephant	Brewing banana	59728	203714		Banana stems eaten	4	4 plants	2	2	4		Frank	Over 10 years	10	10	100	0		NC continues to transect 2	0			22	108.240473
120	2124	223	31	D9	n	n	1-Mar-2021	Kijonjomi	31	3	Yes	Elephant	Sweet banana	59719	203715		Banana stems eaten	4	7 plants	12	10	120	25	Frank	Over 10 years	12	10	120	0			0			22	111.8302285
121	2125	223	31	D8	n	n	1-Mar-2021	Kijonjomi	31	3	Yes	Elephant	Edible banana	59723	203719		Banana stems eaten	4	12 plants	25	20	500		Frank	Over 10 years				25			0			22	106.329676
122	2126	223	31	D7	n	n	1-Mar-2021	Kijonjomi	31	3	Yes	Elephant	Cassava	59724	203721		Cassava uprooted and eaten	4	10 plants	10	8	80	100	Frank	1 year	20	30	600	0			0			22	104.1009126
123	2127	223	31	D6	y	y	1-Mar-2021	Kijonjomi	31	3	Yes	Elephant	Sweet banana	59718	203789		Sweet potato mounds stomped on	4		15	4	60	50	Byaruhanga	4 month	15	10	150	0		Elephants have increased now, farmers say; existing guard hut	0			21	50.0935885
124	2128	223	31	D5	n	y	1-Mar-2021	Kijonjomi	31	4	Yes	Elephant	Coco yams	59781	203688		Coco yams uprooted and eaten	4	20 yams	10	8	80	25	Frank	6 month	30	25	750	0			4			23	107.4140255
125	2129	223	31	D4	n	y	1-Mar-2021	Kijonjomi	31	4	Yes	Elephant	Edible banana	59764	203676		Bananas twisted, leaves eaten	4	15 plants	12	10	120	50	Adolf	1 year	20	20	400	0			4			23	125.8116847
126	2130	224	32	D3	n	y	1-Mar-2021	Kijonjomi	31	5	Yes	Elephant	Edible banana	59828	203679		Banana stem eaten	1	3 plant	1	1	1		Besigye	Over 10 years	50	70	3500	0			4			26	90.78546139
127	2131	224	32	D2	y	y	1-Mar-2021	Kijonjomi	31	6	Yes	Elephant	Brewing banana	59866	203664		Banana stem eaten	1	3 plant	1	1	1		Besigye	Over 10 years	1	1	1	0			0			29	84.13511824
128	2132	224	32	D1	n	y	1-Mar-2021	Kijonjomi	31	6	Yes	Elephant	Edible banana	59872	203659		Banana stem eaten	1	1 plant	1	1	1		Besigye	Over 10 years	50	70	3500	0			0			29	84.79050377
129	2183	229	33	D1	y	y	8-Mar-2021	Kyachiheka	32	7	Yes	Elephant	Sorghum	60620	203336		Foot stamps in the garden as it was psssing	1		2	30	60	25	Frank	1 month	120	80	960	0		Existing guard hut	4			45	77.97025603
130	2186	229	33	D3	n	n	8-Mar-2021	Rurama II	32	2	Yes	Elephant	Cassava	59954	203537		Cassava plants uprooted and eaten	2	4 plant	30	6	180	25	Kasaija family	9 month	30	30	900	1			4			33	153.8414769
131	2187	229	33	D2	n	y	8-Mar-2021	Rurama II	32	2	Yes	Elephant	Edible banana	59968	203543		Banana stems broken and eaten	2	Over 15 plants	40	35	1400	50	Kasaija family	10 years	50	60	3000	2			4			34	142.4612991
132	2188	229	33	D1	n	n	8-Mar-2021	Rurama II	32	3	Yes	Elephant	Edible banana	59979	203493		Banana stems broken and eaten	2	Over 20 plants	50	40	2000	50	Kasaija family	10 years	70	60	4200	0		Avocado and pawpaw trees broken and leaves eaten	4			34	183.8324331
133	2239	233	34	D10	n	n	15-Mar-2021	Kyachiheka	33	1	Yes	Elephant	Sweet potato	60303	203370		Elephants stomped on and ate sweet potatos	5		10	6	60	25	Byarugaba	3 month	30	15	450	0			5			42	160.984953
134	2240	233	34	D9	n	n	15-Mar-2021	Kyachiheka	33	1	Yes	Elephant	Sweet potato	60287	203337		Elephants stomped on and ate sweet potatos	5		25	20	500	50	Kyaligonza	4 month	25	20	500	0			5			42	197.4969627
135	2241	234	35	D8	n	n	15-Mar-2021	Kyachiheka	33	1	Yes	Elephant	Sweet potato	60250	203210		Elephants stomped on and ate sweet potatos	3		15	7	105	25	Mrs Kalyebara	2.5 month	20	20	400	0			5			42	329.4162491
136	2253	235	34	D1	y	y	15-Mar-2021	Kyachiheka	33	8	Yes	Elephant	Sorghum	60631	203369		Elephants stomped on and ate sorghum	4		50	60	3000	25	Frank	3 week	120	80	9600	70			4			45	43.22108115
137	2243	234	35	D6	n	n	15-Mar-2021	Kyachiheka	33	1	Yes	Elephant	Brewing banana	60264	203245		Stems eaten	3		20	10	200	75	Mrs Kalyebara	10 years	20	10	200	0			5			42	291.7301939
138	2244	234	35	D5	n	n	15-Mar-2021	Kyachiheka	33	2	Yes	Elephant	Bean	60281	203215		Elephants stomped on newly planted beans	3		25	2	50	25	Mrs Kalyebara	1 week	35	30	1050	0			5			42	313.8882916
139	2245	234	35	D4	n	n	15-Mar-2021	Kyachiheka	33	2	Yes	Elephant	Cassava	60278	203226		Cassava uprooted and eaten	3		12	8	96	75	Mrs Kalyebara	1 year	50	50	2500	0			5			42	304.6326318
140	2246	234	35	D3	n	n	15-Mar-2021	Kyachiheka	33	2	Yes	Elephant	Sweet potato	60287	203221		Stems eaten	3		6	2	12	25	Mrs Kalyebara	10 years	30	15	450	0			5			42	306.1685406
141	2247	234	35	D2	n	n	15-Mar-2021	Kyachiheka	33	2	Yes	Elephant	Sweet potato	60284	203226		Elephants stomped on and ate sweet potatos	3		10	10	100	25	Mrs Kalyebara	3.5 month	20	10	200	0			5			42	302.5338245
142	2242	234	35	D7	y	n	15-Mar-2021	Kyachiheka	33	1	Yes	Elephant	Sweet potato	60255	203254		Sweet potatoes eaten and stomped on	3		5	10	50	50	Mrs Kalyebara	3 month	10	10	100	0			5			42	286.4469893
143	2261	237	36	D2	y	y	15-Mar-2021	Kijonjomi	33	4	Yes	Elephant	Sweet banana	59769	203713		Banana stems twisted and eaten	1	16 plants	20	14	280	75	Frank	10 years	20	30	600	0			4			23	90.55893932
144	2262	237	36	D1	n	y	15-Mar-2021	Kijonjomi	33	4	Yes	Elephant	Coco yams	59792	203693		Yams eaten by elephants	1		15	15	225	25	Frank	6 months	35	30	1050	0		Previously damaged	4			23	97.97461117
145	2319	239	37	D6	n	N	22-Mar-2021	Kyachiheka	34	1	Yes	Elephant	Brewing banana	60262	203247		Banana stems broken and eaten	1	3 plants	3	2	6		Kalyebara	10 year	30	30	900	10		Maize crop extends to transect 2	5			42	290.5561484
146	2320	239	37	D7	n	y	22-Mar-2021	Kyachiheka	34	2	Yes	Elephant	Sweet potato	60377	203313		Sweet potato veins uprooted and eaten	1		10	6	60	25	Byarugaba	3 month	15	25	375	0			5			42	188.498628
147	2321	239	37	D5	n	y	22-Mar-2021	Kyachiheka	34	3	Yes	Elephant	Bean	60352	203354		Young bean stomped on as it moves	1		20	2	40	25	Basigara	1 week	20	20	400	0			4			42	158.8338765
148	2322	239	37	D4	n	y	22-Mar-2021	Kyachiheka	34	4	Yes	Elephant	Bean, maize, irish potato	60414	203338		Young crops stomped on as it was moving	1		20	25	500	25	Rwabuhinga	1 week	50	40	2000	6			4			42	152.1353843
149	2323	239	37	D3	n	y	22-Mar-2021	Kyachiheka	34	4	Yes	Elephant	Edible banana	60456	203318		Suckers broken and eaten	1		15	20	300	50	Rwabuhinga	1 year	40	20	800	0	Elephant was chased before destroying much		4			42	156.1802121
150	2325	239	37	D2	y	y	22-Mar-2021	Kyachiheka	34	6	Yes	Elephant	Irish potato	60577	203403		Foot stomps seen in newly planted irish potato	1		80	20	1600	25	Frank	1 week	80	80	6400	0	We chased the elephant		3			45	30.87220082
151	2409	243	39	D1	y	y	29-Mar-2021	Kyachiheka	35	8	Yes	Elephant	Irish potato	60568	203386		Young Irish potatoes stomped on	3		40	15	600	25	Frank	2 week	80	80	6400	0			4			45	49.96988784
152	2487	247	41	D4	y	y	5-Apr-2021	Kyachiheka	36	7	Yes	Elephant	Irish potato, maize	60620	203356		Irish potato stomped on, maize leaves eaten	2		60	3	180	50	Frank	3 week	80	60	4800	0	Elephants have increased	Same damage extends to transect 6	4			45	59.3033439
153	2488	247	41	D3	n	n	5-Apr-2021	Kyachiheka	36	7	Yes	Elephant	Sorghum	60620	203333		Sorghum has been eaten	2		25	6	150	50	Frank	1.5 month	100	50	5000	0		Existing guard hut	4			45	80.77029284
154	2489	247	41	D2	n	n	5-Apr-2021	Kyachiheka	36	8	Yes	Elephant	Bean, maize	60488	203213		Newly planted beans and maize stomped on when moving	2		35	3	105	25	Balyanga	1 week	50	40	2000	0			4			44	240.4350224
155	2490	247	41	D1	n	n	5-Apr-2021	Kyachiheka	36	8	Yes	Elephant	Sweet potato	60572	203205		Sweet potato veins, tubers uprooted and eaten	2		15	10	150	50	Grace	3 month	20	20	400	0			4			45	217.4695262
156	2492	248	42	D1	y	y	5-Apr-2021	Rurama II	36	2	Yes	Elephant	Irish potato	60075	203629		Newly planted irish potato stomped on	1		40	4	160	25	Joseph	1 week	50	40	2000	0		Elephants used damaged part of trench	4			34	20.88061302
157	2493	248	42	D2	n	y	5-Apr-2021	Rurama II	36	2	Yes	Elephant	Maize, bean	60004	203565		Young maize and beans stomped on	1		25	8	200	25	Christine	1 week	35	30	1050	0	We chased elephants from garden		4			34	107.8541447
158	2494	248	42	D3	n	y	5-Apr-2021	Rurama II	36	2	Yes	Elephant	Edible banana	59991	203560		Banana leaves eaten	1	2 stools	5	2	10	50	Bright	Over 10 yr	40	30	1200	0	We chased elephants		3			34	117.6546851
159	2495	248	42	D4	n	y	5-Apr-2021	Rurama II	36	3	Yes	Elephant	Maize	59999	203510		Maize crops stomped on (young maize)	1		100	8	800	75	Kasaija family	1 week	100	90	9000	0		Elephants even destroyed bananas off transect 3	4			34	160.2308036
160	2496	248	42	D5	n	y	5-Apr-2021	Rurama II	36	3	Yes	Elephant	Edible banana	60001	203508		Edible banana leaves eaten	1	12 plants	20	8	160	50	Kasaija family	Over 10 yr	50	60	3000	0			4			34	161.259057
161	2546	252	43	D15	y	y	12-Apr-2021	Kyachiheka	37	1	Yes	Elephant	Irish potato	60301	203452		Young Irish potato stomped on	3		35	3	105	75	Kirungi	2 wk	35	15	525	0		The damage extends to off transect 1. Guard hut established off transect to guard crops in transect 1 and 2	5			42	84.86499169
162	2547	252	43	D12	n	n	12-Apr-2021	Kyachiheka	37	1	Yes	Elephant	Brewing banana	60261	203245		Stems broken and eaten	3	5 plant	10	3	30	25	Kalyebara	Over 20 yr	20	20	400	0			5			42	292.7795975
163	2548	252	43	D13	n	y	12-Apr-2021	Kyachiheka	37	1	Yes	Elephant	Maize	60315	203429		Young maize stumped on when moving	3		50	3	150	25	Sunday David	3.5 wk	50	40	2000	0		Damage extends to transect 2	5			42	101.5147255
164	2549	252	43	D14	n	y	12-Apr-2021	Kyachiheka	37	1	Yes	Elephant	Ground nut	60310	203438		Young ground nuts stomped on when moving	3		20	5	100	75	Sunday David	1 wk	20	50	1000	0			5			42	94.83231601
165	2550	252	43	D11	n	n	12-Apr-2021	Kyachiheka	37	1	Yes	Elephant	Sweet potato	60259	203250		Sweet potato veins uprooted and eaten	3		8	3	24	50	Kalyebara	2.5 month	10	10	100	0			5			42	288.7950802
166	2551	252	43	D10	n	n	12-Apr-2021	Kyachiheka	37	1	Yes	Elephant	Bean, maize	60277	203227		Beans and maize stomped on when moving	3		32	8	256	75	Kalyebara	3 wk	40	20	800	0		Damage extends to transect 1 partly	5			42	304.0456091
167	2552	252	43	D9	n	n	12-Apr-2021	Kyachiheka	37	2	Yes	Elephant	Sweet banana	60284	203221		Stems broken and eaten	3	8 plant	10	5	50	75	Kalyebara	Over 10 yr	25	25	625	0	We chased elephants at night		5			42	307.2179443
168	2553	252	43	D8	n	n	12-Apr-2021	Kyachiheka	37	2	Yes	Elephant	Sweet potato	60284	203223		Sweet potato veins eaten	3		10	10	100	75	Kalyebara	4 month	15	10	150	0			5			42	305.3442964
169	2554	252	43	D7	n	n	12-Apr-2021	Kyachiheka	37	2	Yes	Elephant	Cassava	60287	203225		Cassava plant uprooted and tubers, leaves eaten	3		8	10	80	100	Kalyebara	1 yr	15	10	150	0			5			42	302.4212448
170	2555	252	43	D6	n	n	12-Apr-2021	Kyachiheka	37	3	Yes	Elephant	Bean, irish potato	60348	203339		Crops stomped on when moving	3		15	3	45	50	Basigara	3 wk	20	15	300	0		Newly established tea plantation from transect 1 to 4	4			42	174.2854406
171	2556	252	43	D5	n	n	12-Apr-2021	Kyachiheka	37	3	Yes	Elephant	Maize	60349	203337		Newly planted maize stomped on	3		15	5	75	50	Basigara	1 wk	20	15	300	0			4			42	175.8092873
172	2557	252	43	D4	n	y	12-Apr-2021	Kyachiheka	37	4	Yes	Elephant	Bean, maize	60409	203353		Crops stomped on when moving	3		20	8	160	50	Rwabuhinga	2 wk	25	20	500	0			4			42	139.8320311
173	2558	252	43	D3	n	y	12-Apr-2021	Kyachiheka	37	4	Yes	Elephant	Bean, maize	60422	203342		Beans and maize stomped on when moving	3		10	3	30	25	Rwabuhinga	1 month	15	10	150	0			4			42	145.5896787
174	2559	252	43	D2	n	n	12-Apr-2021	Kyachiheka	37	4	Yes	Elephant	Edible banana	60416	203328		Stems broken and eaten	3	5 plant	20	2	40	25	Rwabuhinga	5 yr	50	40	2000	10			4			42	160.8040213
175	2560	252	43	D1	n	n	12-Apr-2021	Kyachiheka	37	4	Yes	Elephant	Irish potato, bean	60421	203327		Crops stomped on when moving	3		8	7	56	25	Rwabuhinga	1 month	35	20	700	0			4			42	159.9918392
176	2567	254	44	D8	n	n	12-Apr-2021	Rurama II	37	2	Yes	Elephant	Ground nut	59933	203543		Ground nut stomped on when moving	5		5	3	15	50	Kasaija family	1 wk	16	8	128	0			4			32	158.2894832
177	2568	254	44	D7	n	n	12-Apr-2021	Rurama II	37	2	Yes	Elephant	Bean, maize	59928	203546		Stomped on when moving	5		10	3	30	75	Busobozi	2.5 wk	15	30	450	0			4			32	158.2263358
178	2569	254	44	D4	n	n	12-Apr-2021	Rurama II	37	2	Yes	Elephant	Cassava	59949	203534		Cassava plants uprooted tubers and leaves eaten	5	10 plants	8	10	80	50	Kasaija family	8 month	15	10	150	0		Ground nuts planted in old cassava	4			33	158.7608264
179	2570	254	44	D5	n	n	12-Apr-2021	Rurama II	37	2	Yes	Elephant	Bean	59943	203533		Bean stomped on when moving	5		10	10	100	75	Kasaija family	3.5 wk	15	10	150	0	We chased the elephants when raiding crops		4			33	162.3385352
180	2571	254	44	D6	n	n	12-Apr-2021	Rurama II	37	2	Yes	Elephant	Edible banana	59926	203548		Stems broken and eaten	5		10	10	100	100	Busobozi	1 yr	30	20	600	2			4			32	157.5106652
181	2572	254	44	D3	n	n	12-Apr-2021	Rurama II	37	2	Yes	Elephant	Bean	59966	203537		Beans stomped on when moving	5		20	6	120	75	Kasaija family	2.5 wk	30	15	450	0			4			34	148.7593513
182	2573	254	44	D2	y	n	12-Apr-2021	Rurama II	37	2	Yes	Elephant	Edible banana	59966	203540		Stems broken and eaten	5	8 plants	20	15	300	50	Kasaija family	Over 10 yr	40	40	160	2			4			34	146.0119867
183	2574	254	44	D1	n	n	12-Apr-2021	Rurama II	37	3	Yes	Elephant	Maize	59982	203495		Young maize stomped on when moving	5		60	8	480	50	Kasaija family	3 wk	120	100	12000	0		Elephants used the damaged trench area to cross to the community	4			34	180.7958722
184	2651	259	45	D10	y	y	20-Apr-2021	Nyabubale	38	1	Yes	Elephant	Sweet potato	67129	205714		Veins uprooted in potatoes eaten	3	36 mounds	10	7	70	100	Amanyire Christopher	2 month	30	30	900	0			5			1	144.7778931
185	2709	261	46	D5	n	y	26-Apr-2021	Kijonjomi	39	4	Yes	Elephant	Edible banana	59764	203739		stems broken and eaten	4		10	5	50	50	Bahati	Over 5 yrs	25	20	500	0			4			23	69.64221603
186	2710	261	46	D4	n	y	26-Apr-2021	Kijonjomi	39	4	Yes	Elephant	Sweet banana	59765	203731		stems broken and eaten	4		8	4	32	50	Bahati	Over 5 yrs	25	20	500	0			4			23	76.32198152
187	2711	261	46	D3	n	y	26-Apr-2021	Kijonjomi	39	5	Yes	Elephant	Edible banana	59805	203735		stems broken and eaten	4		30	15	450	50	Pataleo	Over 5 yrs	40	50	2000	0			4			23	54.64104777
188	2712	261	46	D2	y	y	26-Apr-2021	Kijonjomi	39	5	Yes	Elephant	Bean	59805	203737		beans stomped on when moving	4		3	7	21	25	Pataleo	1 month	25	15	375	0			4			23	52.85789004
189	2713	261	46	D1	n	y	26-Apr-2021	Kijonjomi	39	5	Yes	Elephant	Irish potato	59811	203733		irish potatoes stomped on when moving	4		3	6	18	25	Pataleo	1 month	25	15	375	0			4			23	53.70701277
190	2717	263	46	D1	n	n	26-Apr-2021	Rurama II	39	3	Yes	Elephant	Edible banana	60001	203504		stems broken and eaten with leaves	4	6 plants	8	4	32	50	Kasaija family	Over 5 yrs	50	40	2000	0		No repair on trench	3			34	164.9222099
191	2718	263	46	D2	n	n	26-Apr-2021	Rurama II	39	3	Yes	Elephant	Maize	60001	203512		young maize stomped on when moving	4		5	70	350	50	Kasaija family	1 month	100	90	9000	0		Poor GPS accuracy	3			34	157.5959042
192	2811	266	47	D1	n	y	5-May-2021	Kanyasohera	40	1	Yes	Elephant	Ground nut	62162	205369		Elephant stomped on crops	1		45	2	90	50	January Moses	1 month	50	45	2250	0		Existing guard hut	0			50	132.932842
193	2813	266	47	D2	n	y	5-May-2021	Kanyasohera	40	3	Yes	Elephant	Bean	62231	205393		Elephant stomped on bean plants	1		20	2	40	50	Tibisimwa John	1 month	35	20	700	18		Existing guard hut	0			50	116.0422096
194	2814	266	47	D3	n	y	5-May-2021	Kanyasohera	40	3	Yes	Elephant	Irish potato	62249	205385		Elephant stomped on IP mounds	1		20	2	40	75	Tibisimwa John	1.5 month	50	40	2000	0			0			54	122.221831
195	2815	266	47	D4	n	y	5-May-2021	Kanyasohera	40	3	Yes	Elephant	Bean	62268	205381		Elephants stomped on beans and ate them	1		25	20	500	75	David Musinguzi	2.5 month	120	35	4200	20			0			54	115.5607521
196	2817	266	47	D5	n	n	5-May-2021	Kanyasohera	40	5	Yes	Elephant	Ground nut	62338	205281		Elephant stomped on ground nut plants	1		20	2	40	50	Mrs Musa	3 wk	40	20	800	0		Existing guard hut	3			54	163.3648177
197	2818	266	47	D6	n	y	5-May-2021	Kanyasohera	40	5	Yes	Elephant	Ground nut	62396	205263		Elephant stomped on ground nut plants	1		20	2	40	50	Kisembo Alozious	2 wk	30	20	600	0			3			54	147.9433049
198	2819	266	47	D7	n	n	5-May-2021	Kanyasohera	40	5	Yes	Elephant	Ground nut	62350	205248		Elephant stomped on ground nut plants	1		20	2	40	50	Mrs Byaruhanga	3 wk	40	20	800	0			3			54	185.0144174
199	2820	266	47	D12	n	n	5-May-2021	Kanyasohera	40	5	Yes	Elephant	Edible banana	62370	205167		Banana broken and stem eaten by banana	1	1 plant	1	1	1	100	Ategeka	4 yr	70	40	2800	0			4			56	237.118114
200	2821	266	47	D8	n	y	5-May-2021	Kanyasohera	40	6	Yes	Elephant	Bean	62378	205261		Elephants ate and stomped on beans	1		15	20	300	75	Mrs Byaruhanga	2 month	35	30	1050	15			3			54	159.1661075
201	2822	266	47	D9	n	y	5-May-2021	Kanyasohera	40	6	Yes	Elephant	Bean	62380	205275		Elephants ate and stomped on beans	1		25	10	250	75	Mrs Musa	2 month	35	30	1050	0			3			54	146.2288315
202	2823	266	47	D10	n	y	5-May-2021	Kanyasohera	40	6	Yes	Elephant	Bean	62392	205280		Elephants ate and stomped on beans	1		20	2	40	50	Mrs Ategeka	2 wk	35	20	700	0			3			54	135.6358355
203	2824	266	47	D11	y	y	5-May-2021	Kanyasohera	40	6	Yes	Elephant	Ground nut	62402	205291		Elephants stomped on ground nut crops	1		4	2	8	50	Mrs Musinguzi Elifaz	2 wk	30	25	750	0			3			54	121.0103281
204	3120	290	50	D2	n	y	7-Jun-2021	Kijonjomi	45	5	Yes	Elephant	Edible banana	59804	203738		Elephants ate banana stems	4	5 plants	4	4	16	50	Pataleo	Over 10 years	80	30	2400	10			4			23	52.41917663
205	3121	290	50	D1	y	y	7-Jun-2021	Kijonjomi	45	5	Yes	Elephant	Irish potato	59801	203742		Elephants ate irish potatos	4		7	5	35	25	Pataleo	2.5 month	25	15	375	0	Pataleo's daughter said there should be compensation		4			23	50.21145752
206	3220	299	51	D3	n	y	16-Jun-2021	Kanyasohera	46	9	Yes	Elephant	Cassava	62536	205147		Cassava stems and leaves eaten	2	3 plants	8	4	32	75	Charles	4 month	15	10	150	0		Existing snares	1			59	153.9402121
207	3221	299	51	D4	y	y	16-Jun-2021	Kanyasohera	46	9	Yes	Elephant	Maize	62546	205146		Maize eaten and stamped on by elephant	2	13 plant	12	2	24	100	Charles	3 month	30	10	300	0			1			59	149.0770321
208	3292	311	52	D2	n	n	23-Jun-2021	Kanyasohera	47	6	Yes	Elephant	Sweet banana	62411	205162		Banana stem broken and eaten	5	3 plants	2	2	4		Pascal	Over 5 yrs	20	10	200	0			4			58	214.5157337
209	3296	312	52	D3	y	y	23-Jun-2021	Kanyasohera	47	10	Yes	Elephant	Sweet banana	62558	205142		Banana leaves eaten	5	2 plants	1	1	1	25	Kabasinguzi	Over 10 yrs	10	5	50	0			5			59	145.544573
210	3364	324	53	D1	y	y	5-Jul-2021	Kyachiheka	49	2	Yes	Elephant	Maize	60328	203412		Maize eaten by elephants	5	Over 100 plants	10	7	70	100	Sunday	3.5 month	80	40	3200	0			5			42	112.8933167
211	3377	326	54	D9	n	y	5-Jul-2021	Kijonjomi	49	4	Yes	Elephant	Yams	59734	203685		Yams eaten by elephants	3	6 plants	6	6	36	100	Byaruhanga	1 yr	45	30	1350	0			4			23	131.3734386
212	3378	326	54	D8	n	y	5-Jul-2021	Kijonjomi	49	4	Yes	Elephant	Cassava	59735	203688		Cassava eaten by elephants	3	2 plants	4	4	16	100	Byaruhanga	1 yr	45	30	1350	0			4			23	128.2458366
213	3379	326	54	D7	n	y	5-Jul-2021	Kijonjomi	49	4	Yes	Elephant	Cassava	59737	203700		Cassava eaten by elephants	3	6 plants	6	6	36	50	Frank Rusambire	8 month	50	40	2000	25			4			23	116.6411592
214	3380	326	54	D6	n	y	5-Jul-2021	Kijonjomi	49	4	Yes	Elephant	Yams	59744	203694		Yams eaten by elephants	3	10 yams	12	10	120	100	Frank Rusambire	1 yr	50	40	2000	20			4			23	118.8205742
215	3381	326	54	D5	n	y	5-Jul-2021	Kijonjomi	49	4	Yes	Elephant	Maize	59752	203697		Maize eaten by elephants	3	Over 200 plants	25	20	500	100	Frank Rusambire	4 month	50	40	2000	0			4			23	112.522914
216	3382	326	54	D4	n	y	5-Jul-2021	Kijonjomi	49	4	Yes	Elephant	Edible banana	59755	203697		Bananas eaten by elephants	3	8 plants	20	15	300	100	Frank Rusambire	Over 10 yrs	50	40	2000	0			4			23	111.1643176
217	3383	326	54	D3	n	y	5-Jul-2021	Kijonjomi	49	4	Yes	Elephant	Sugarcane	59770	203678		Sugar canes eaten by elephants	3		10	5	50	75	Adolf	1 yr	10	5	50	0			4			23	121.3113342
218	3384	326	54	D2	n	y	5-Jul-2021	Kijonjomi	49	4	Yes	Elephant	Edible banana	59774	203673		Banana eaten by elephants	3	7 plants	15	15	225	100	Adolf	1 yr	15	15	225	0	Farmer was bitter at us because elephants ate his crops		4			23	123.9577668
219	3385	326	54	D1	n	y	5-Jul-2021	Kijonjomi	49	4	Yes	Elephant	Edible banana	59766	203666		Banana eaten by elephants	3	7 plants	18	15	270	50	Kyaligonza	Over 10 yrs	90	40	3600	0			4			23	133.8217425
220	3386	326	54	D10	y	y	5-Jul-2021	Kijonjomi	49	5	Yes	Elephant	Edible banana	59804	203732		Banana eaten by elephants	3	12 plants	10	15	150	50	Pataleo	Over 10 yrs	45	30	1350	0			4			23	57.76864983
221	3431	332	55	D4	y	y	7-Jul-2021	Kanyasohera	49	7	Yes	Elephant	Ground nut	62465	205173		Ground nut uprooted and eaten	4		10	10	100	100	Kisembo Alozio	2.5 month	10	10	100	0			4			59	172.921131
222	3432	332	55	D5	n	n	7-Jul-2021	Kanyasohera	49	7	Yes	Elephant	Maize	62464	205158		Maize stem broken and eaten	4		15	10	150	50	Kisembo Alozio	2.5 month	20	15	300	0			4			59	185.8291236
223	3437	336	56	D4	y	y	19-Jul-2021	Kyachiheka	50	1	Yes	Elephant	Maize	60317	203422		Maize stalks broken and combs eaten	7	Over 100 plants	30	30	900	50	Sunday David	3.5 month	50	40	2000	0		We chased elephants from the garden	4			42	107.3728907
224	3447	338	56	D3	n	y	19-Jul-2021	Rurama II	50	2	Yes	Elephant	Brewing banana	59996	203556		Stems broken and eaten	7	3 plants	2	3	6	50	Kasaisa family	Over 10 yrs	3	3	9	0	We chase elephants from the garden		4			34	119.3095305
225	3448	338	56	D2	n	y	19-Jul-2021	Rurama II	50	2	Yes	Elephant	Edible banana	59987	203558		Stems broken and eaten	7		2	2	4	100	Joseph	Over 5 yrs	50	40	2000	0			4			34	121.0929075
226	3449	338	56	D1	n	y	19-Jul-2021	Rurama II	50	2	Yes	Elephant	Maize	59998	203553		Maize stalks broken and cobs eaten	7		80	20	1600	75	Kasaisa family	3.5 month	90	100	9000	0			4			34	121.2535721
