# Supplementary material for: Trenches reduce crop foraging by elephants: Lessons from Kibale National Park, Uganda for elephant conservation in densely settled rural landscapes
Source: PLoS One. 2023 Jul 26;18(7):e0288115. doi: 10.1371/journal.pone.0288115 (PMC10370685; doi:10.1371/journal.pone.0288115)
Supplement: S1 File — (ZIP) [file pone.0288115.s010.zip › S10_RFiles/Kibale_analyses_PLOS.Rmd]

---
title: "Kibale_analyses"
output: html_document
---

```{r setup, include=FALSE}
if(!require("aod")) install.packages("aod") #install package
if(!require("ggplot2")) install.packages("ggplot2")
library(aod)
library(ggplot2)
library(dplyr)
```

```{r}
setwd("~/analysis")
control_time <- read.csv("control_time.csv")
control_place <- read.csv("control_place.csv")

#note multiple trench columns. T_n columns are medians, Trench_ columns are averages
```

#### Explore data
```{r}
head(control_time)
summary(control_time)
head(control_place)
summary(control_place)
```

### analyses with matched pair tables (48 rows, BREACH columns vs NONBREACH columns) - reorg in file name indicating 48 rows instead of 96 rows (1 row per pair)
```{r}
setwd("~/Documents/Masters year 1/Research/DATA/analysis")
control_time_reorg <- read.csv("control_time_reorg.csv")
control_place_reorg <- read.csv("control_place_reorg.csv")

## also found median trench, pal, buffer values for unaffected column for control_time analyses
control_time_median <- read.csv("control_time_median.csv")

# note multiple trench columns. T_n columns are medians, Trench_ columns are averages
# reorg csvs just have affected/unaffected data in same rows, diff columns instead of diff rows, same columns
# trench is a ranked variable so using median, not average, hereon and using non-parametric analyses
```

## check for normality (density plot, QQ plots)
## only check buffer and palatability for normality
```{r}
# load packages as per https://www.datanovia.com/en/lessons/normality-test-in-r/
library(tidyverse)
if(!require("ggpubr")) install.packages("ggpubr") #install package
library(ggpubr)
library(rstatix)

# checking normality of 2 variables in each table (buffer, palatability)
# 4 tests total bc controlling for time and place, buffer and palatability
# using original tables, control_time and control_place, to look at normality of all 96 rows together
# density and QQ plot for each test

## First: all the control_time_reorg variables  

# Density plot
ggdensity(control_time$Palatability_all, fill = "lightgray")
# QQ plot
ggqqplot(control_time$Palatability_all)

# Density plot
ggdensity(control_time$Buffer, fill = "lightgray")
# QQ plot
ggqqplot(control_time$Buffer)


# Statistical tests for normality
control_time %>% shapiro_test(Buffer) # p = 0.07
control_time %>% shapiro_test(Palatability_all) # p = 0.052

# should continue with non-parametric tests due to non-normality
```


```{r}
## Then: all the control_place variables  

# Density plot
ggdensity(control_place$Palatability_all, fill = "lightgray")
# QQ plot
ggqqplot(control_place$Palatability_all)

# Density plot
ggdensity(control_place$Buffer, fill = "lightgray")
# QQ plot
ggqqplot(control_place$Buffer)

control_place %>% shapiro_test(Buffer) # not normal p < 0.01
control_place %>% shapiro_test(Palatability_all) # not normal p = 0.02

# should continue with non-parametric tests due to non-normality
```

## check for constant variance / heteroschedasticity (F test)
## Buffer and Palatability
```{r}
# following instructions from https://www.datanovia.com/en/lessons/homogeneity-of-variance-test-in-r/#f-test-compare-two-variances

var_buffer_time <- var.test(control_time_reorg$Buffer, control_time_reorg$Buffer_un)
var_buffer_time

var_buffer_place <- var.test(control_place_reorg$Buffer, control_place_reorg$Buffer_un)
var_buffer_place

var_pal_time <- var.test(control_time_reorg$Palatability_all, control_time_reorg$Palatability_all_un)
var_pal_time

var_pal_place <- var.test(control_place_reorg$Palatability_all, control_place_reorg$Palatability_all_un)
var_pal_place

# result: no significance
# but not normal distribution anyways
```


## Now the t-tests to look at affected and unaffected buffer and palatability values
## Between Transects analysis (Control time - same week, different transect); also in this code chunk are figures S8 and S9, showing box plots of buffer and palatability
```{r}
# Testing buffer differences and palatability differences
# non parametric test: wilcoxon rank sum and signed rank test

# Using table of median values for buffer, pal, trench for unaffected part of the pairs

Buffer_test_med <- wilcox.test(control_time_median$Buffer, control_time_median$Buffer_un, paired = TRUE, alternative = "less")
Buffer_test_med 
# ** p = 0.023 for two-sided test. p = 0.01138 for "greater" test (Buffer is LOWER for affected than unaffected) Results in manuscript

Pal_test_med <- wilcox.test(control_time_median$Palatability_all, control_time_median$Palatability_all_un, paired = TRUE, alternative = "greater")
Pal_test_med 
# ** p = 0.027 for two-sided test. p = 0.0137 for "greater" test (Palatability is GREATER for affected than unaffected) Results in manuscript

## importing new file which has 96 rows and "aff" indicating whether a row is the breach/event vs. the matched pair. 
## Palatability boxplot to show differences before/after

control_time_median_box <- read.csv("control_time_median_box.csv")
control_time_median_box$aff <- as.character(control_time_median_box$Affected_1_0)
control_time_median_box["aff"][control_time_median_box["aff"] == "1"] <- "Breached"
control_time_median_box["aff"][control_time_median_box["aff"] == "0"] <- "Unaffected"

## MANUSCRIPT FIGURE S8 for palatability

pal_box <- ggplot(control_time_median_box, aes(x = aff, y = Palatability_all)) + 
  geom_boxplot() +
  geom_point() +
  geom_jitter(color="black", size=0.4, alpha=0.5, width = 0.2) +
  ylab("Palatability index \n") +
  xlab("\n Breached vs. unaffected transects") +
  theme(axis.title=element_text(size=12))
pal_box
ggsave("pal_box.jpeg", width = 5.5, height = 5, units = "in", dpi = 300)
ggsave("pal_box.tiff", device = "tiff", width = 5.5, height = 5, units = "in", dpi = 300) #reprinted for manuscript 12.13.22 for PLOS, figure S8

## Buffer boxplot to show differences before/after
## MANUSCRIPT FIGURE S9

control_time_median_box <- read.csv("control_time_median_box.csv")
control_time_median_box$aff <- as.character(control_time_median_box$Affected_1_0)
control_time_median_box["aff"][control_time_median_box["aff"] == "1"] <- "Breached"
control_time_median_box["aff"][control_time_median_box["aff"] == "0"] <- "Unaffected"

buffer_box <- ggplot(control_time_median_box, aes(x = aff, y = Buffer)) + 
  geom_boxplot() +
  geom_point() +
  geom_jitter(color="black", size=0.4, alpha=0.5, width = 0.2) +
  ylab("Buffer crop index \n") +
  xlab("\n Breached vs. unaffected transects") +
  theme(axis.title=element_text(size=12))
buffer_box
ggsave("buffer_box.jpeg", width = 5.5, height = 5, units = "in", dpi = 300)
ggsave("buffer_box.tiff", device = "tiff", width = 5.5, height = 5, units = "in", dpi = 300)
#reprinted for manuscript 12.13.22 for PLOS, figure S9

# What does this mean? Transects that experienced breaches had SIGNIFICANTLY higher palatability, lower buffer index than other transects which were not breached in the same week
```

## within transects analysis for buffer and palatability (control place - same transect, different week)
```{r}
# control place (Within Transects)
Buffer_test <- wilcox.test(control_place_reorg$Buffer, control_place_reorg$Buffer_un, paired = TRUE, alternative = "less")
Buffer_test # p = 0.42 two-sided, p = 0.21 one-sided, results in manuscript

Pal_test <- wilcox.test(control_place_reorg$Palatability_all, control_place_reorg$Palatability_all_un, paired = TRUE, alternative = "greater")
Pal_test # p = 0.8 two-sided, p = 0.599 one-sided, results in manuscript

# no significant differences
```


## Trench variables. Non-parametric and ranked variable for trench vars
## between transects analysis (control time - same week, different transect) first. also includes figure 5 of difference in trench quality for affected and unaffected transects
```{r}
# Trench is a ranked variable therefore proceeding with non-parametric tests

# control time ("between transects")
# Using table of median values for trench for unaffected part of the pairs
# Note that 'breached' T_Q is T_N_2 (median of 5 values) and 'unbreached' or unaffected T_Q is the median T_Q of all T_Q in unaffected transects of same community, same time

Trench_med <- wilcox.test(control_time_median$Trench_quality, control_time_median$Trench_median_un, paired = TRUE, alternative = "less")
Trench_med

# p = 0.2553 for two-sided test (V = 190.5). p = 0.1276 (V = 190.5) for "less" test (trench quality of affected transect is not sig. different from other transects at same time) < result in manuscript

Trench_N1_med <- wilcox.test(control_time_median$Trench_neighbor_1, control_time_median$Trench_median_un, paired = TRUE, alternative = "less")
Trench_N1_med 

# ** p = 0.0009, V = 191 < result in manuscript

Trench_N2_med <- wilcox.test(control_time_median$Trench_neighbor_2, control_time_median$Trench_median_un, paired = TRUE, alternative = "less")
Trench_N2_med 
# ** p = 0.00017, V = 201 < result in manuscript

# What does this mean? No significant difference in trench quality for where breaches occurred vs where breaches did not occur in the same week. BUT significant difference in neighbor inclusive quality for affected transect vs median quality of unaffected transects. Area near affected transects have LOWER or WORSE trench quality than unaffected areas in same community, same week.

## Box plot of DIFFERENCE of trench quality at breach (2 neighbor) vs. non-breach (median unbreached)
## This requires modifying the control_time_median table to add column with delta(breach-unbreach) trench value
control_time_median_delta <- control_time_median
control_time_median_delta$T_diff <- (control_time_median_delta$Trench_median_un - control_time_median_delta$Trench_neighbor_2) # unbreach MINUS breach T quality. Expect POSITIVE values. NEGATIVE values go against the prediction that breached trenches are worse than unbreached trenches

summary(control_time_median_delta$T_diff) # this shows the median is 0.4 (what we expect), mean is 0.5381 (also what we expect)
sum(control_time_median_delta$T_diff < 0.001, na.rm=TRUE)
print(control_time_median_delta$T_diff)

## MANUSCRIPT FIGURE 5

trench_box_delta <- ggplot(control_time_median_delta, aes(x = "", y = T_diff)) +
  geom_boxplot(width = 1) + 
  geom_jitter(color="black", size=0.4, alpha=0.5, width = 0.2) +
  xlab("") +
  ylab("Difference in trench quality \n") +
  theme(axis.title=element_text(size=12))
trench_box_delta

ggsave("trench_box_delta_trench.jpeg", width = 3, height = 3, units = "in", dpi = 300)
ggsave("trench_box_delta_trench.tiff", width = 3, device = "tiff", height = 5, units = "in", dpi = 300)
# Reprinted for manuscript 12.13.22 for PLOS, figure 5 (eps wouldnt print properly so printing .tiff instead for box plots)
```

## Within Transects analysis for trench (control place - same transect, different week)
```{r}
# control place (Trench variables) ("Within transects")

Trench_test <- wilcox.test(control_place_reorg$Trench_quality, control_place_reorg$Trench_quality_un, paired = TRUE, alternative = "less")
Trench_test
# significant: p = 0.035. Trench quality is LOWER at affected transects vs randomly matched transect in same week (V = 3.5), results in manuscript

T_n_1_test <- wilcox.test(control_place_reorg$T_n_1, control_place_reorg$T_n_1_un, paired = TRUE, alternative = "less")
T_n_1_test
# nearly significant: p = 0.067, V = 10, results in manuscript

T_n_2_test <- wilcox.test(control_place_reorg$T_n_2, control_place_reorg$T_n_2_un, paired = TRUE, alternative = "less")
T_n_2_test
# nearly significant: p = 0.0548, V = 10, results in manuscript

```

## SCRAP?
```{r}
## Organize data for number of breaches per trench quality
reclass_breaches <- control_place_reorg
str(reclass_breaches)
as.character(reclass_breaches$Trench_quality)

count_table <- data.frame(table(control_place_reorg$Trench_quality))
print(count_table)
str(count_table)

names(count_table)[1] <- "Trench_quality"
names(count_table)[2] <- "Frequency"
print(count_table)

# add row for quality 2 which has no values
Trench_quality <- c('2')
Frequency <- c(0)
new_row <- data.frame(Trench_quality, Frequency)
print(new_row)
test <- rbind(count_table, new_row)
print(test)

## Gave up automating, instead making the table manually

Trench_quality <- c(0,1,2,3,4,5)
Frequency <- c(8,2,0,8,22,8)
retest <- data.frame(Trench_quality,Frequency)
print(retest)

# not exactly compelling... would need another table to show overall values over time?
```

# Check collinearity using Spearman rank test
```{r}
# Collinearity of trench quality (single transect) vs buffer vs palatability using Spearman rank
# http://www.sthda.com/english/wiki/correlation-test-between-two-variables-in-r
# cor.test(x, y, method=c("pearson", "kendall", "spearman"))

# Buffer vs palatability
cor.test(control_time$Buffer, control_time$Palatability_all, method = "spearman") # significant. p < 0.001, rho = - 0.699
cor.test(control_place$Buffer, control_place$Palatability_all, method = "spearman") # significant. p < 0.001, rho = -0.659

## Trench vs palatability
cor.test(control_time$Trench_quality, control_time$Palatability_all, method = "spearman") # p = 0.9
cor.test(control_place$Trench_quality, control_place$Palatability_all, method = "spearman")

## Trench vs buffer
cor.test(control_place$Trench_quality, control_place$Buffer, method = "spearman")
cor.test(control_time$Trench_quality, control_time$Buffer, method = "spearman") # 

## correlation for median values
cor.test(control_time_median$Palatability_all_un, control_time_median$Buffer_un, method = "spearman") ## HIGH correlation
```

## Manuscript Figure S4 (distance histogram)
```{r}
## Make histogram of avg distance from park boundary 

Ele_dist <- read.csv("distance to park/ele_near_dist.csv") ## file was exported from ArcGIS
Ele_dist

### 1. Avg Distance
## 1.1 Histogram 
Distance <- Ele_dist$NEAR_DIST
break_groups <- c(0,25,50,75,100,125,150,175,200,225,250,275,300,325,350)
hist(Distance, breaks = break_groups, main = "Distance of elephant damage from Kibale border", 
xlab = "Distance (m)", ylim = c(0, 50), col = "light blue")

mean(Ele_dist$NEAR_DIST)  ## 144.6412 (avg distance of damage)
sd(Ele_dist$NEAR_DIST)  ## 64.6598 (standard dev of damage)
mean(Ele_dist$NEAR_DIST) + 2*sd(Ele_dist$NEAR_DIST) ## 273.9609 (95% of damage within this distance)

## GG plot histogram (MANUSCRIPT FIGURE S4)
distance_hist <- ggplot(Ele_dist, aes(x = NEAR_DIST)) + 
  geom_histogram(fill = "light blue", binwidth = 25, color = "black") +
  theme_minimal() +
  theme(axis.title=element_text(size=12)) +
  xlab("Distance (m)") +
  ylab("Frequency") + 
  theme(axis.title.y = element_text(margin = margin(t = 0, r = 10, b = 0, l = 0)))
distance_hist
ggsave("distance_hist1_MS12.13.22.tiff", plot = distance_hist, device = "tiff", width = 5, height = 3, units = "in", dpi = 300) # can adjust size as desired
ggsave("distance_hist1_MS12.13.22.tiff", plot = distance_hist, device = "tiff", width = 5, height = 3, units = "in", dpi = 300) # can adjust size as desired
ggsave("distance_hist1_MS12.13.22.eps", plot = distance_hist, device = "eps", width = 5, height = 3, units = "in", dpi = 300) # can adjust size as desired

# PRINTED FOR MANUSCRIPT 12.13.22, FIGURE S4 in PLOS submission
```

## manuscript figure 3
```{r}
comm_damage <- read.csv("eventsbytransect.csv")
head(comm_damage)
str(comm_damage) # confirm 47 rows (47 transects)
sum(comm_damage$Breaches_total) # confirm 48 breaches total

# restructure data, one row per value per transect (2 values, 47 transects)
library(reshape2)
df2 <- melt(comm_damage, id.vars='Village')
str(df2)
df3 <- subset(df2, df2$variable == 'Breaches_total' | df2$variable == 'Avg_Trench')
str(df3)
df3$value <- as.numeric(df3$value)
df3$variable <- as.character(df3$variable)
str(df3)

# some data management in prep of creating a bar graph with 2 bars (avg trench quality, avg number of breaches per trench) per community (4)
color_bars <- c("light blue", "light gray")
comm_pos <- c("Nyabubale", "Kanyasohera", "Kyachiheka", "Rurama") ## setting order for bar graph
colnames(df3)[colnames(df3) == "variable"] = "Legend" ## changing 'variable' to 'legend' for sake of plot legend
df3$Legend[df3$Legend == 'Breaches_total'] <- 'Breaches per trench' ## This will help with the future graph (where each bar represents a community avg)
df3$Legend[df3$Legend == 'Avg_Trench'] <- 'Trench quality (avg.)' ## This will help with the future graph (where each bar represents a community avg)

head(df3) # confirm data table looks correct

## find error (group by Village and group by the 2 data here, # breach and trench quality)
df4 <- df3 %>% 
  group_by(Village, Legend) %>%
  summarise(
    mean = mean(value),
    sd = sd(value),
    n = n(),
    se = sd / n
  ) 

## graph, figure 3 in manuscript
fig3 <- ggplot(df4, aes(x = Village, y = mean, fill = Legend)) +
  geom_bar(stat = "summary", position = "dodge", fun = "mean", color = "black") +
 theme_minimal() +
  theme(axis.title=element_text(size=12)) + 
  theme(axis.text.x = element_text(size = 10)) +
  xlab("\n Community") +
    scale_x_discrete(limits = comm_pos) +
  ylab("") + scale_fill_manual(values=color_bars) +
  geom_errorbar(aes(ymin = mean - se, ymax = mean + se), position = position_dodge2(padding = 0.5))

##MANUSCRIPT FIGURE 3 (as of 5.13.23 for PLOS)
ggsave("comm_bars_MS_05.13.23.eps", width = 6, height = 3, units = "in", dpi = 300, device = "eps")
```

## Manuscript figure 4 and S7
```{r}
breachesptransect <- data.frame(breaches, num_transects) # make data frame of two columns
print(breachesptransect) # print df to make sure it looks right

pct <- round(num_transects/sum(num_transects)*100) # calculate pct for each category
print(pct)
breachesptransect$labels <- c("0 breaches (51%)", "1 breach (21%)", "2 breaches (15%)", "3 breaches (2%)", "4 breaches (9%)", "5 breaches (2%)")
breachesptransect$pctlabel <- c("51%", "21%", "15%", "2%", "9%", "2%")
breachesptransect$fraction <- breachesptransect$num_transects / sum(breachesptransect$num_transects)

print(breachesptransect) # print df again to make sure it looks right

library(ggplot2)
library(ggrepel)

breachesptransect$ymax = cumsum(breachesptransect$fraction)
breachesptransect$ymin = c(0, head(breachesptransect$ymax, n=-1))
breachesptransect$labelPosition <- (breachesptransect$ymax + breachesptransect$ymin) / 2

cbPalette <- c("#999999", "#E69F00", "#56B4E9", "#009E73", "#F0E442", "#D55E00", "#CC79A7")


## make it a bar plot. X is breaches per transect bins, y is count of transects

breachesptransect$count_breaches <- c(0,1,2,3,4,5)
breachesptransect$count_breaches <- as.factor(breachesptransect$count_breaches)
cbPalette2 <- c("#999999", "#E69F00", "#56B4E9", "#009E73", "#F0E442", "#D55E00")

## MANUSCRIPT FIGURE 4

breach_bar <- ggplot(breachesptransect, aes(x = count_breaches, y = num_transects)) + 
  geom_bar(stat="identity", fill = "light blue", color = "black") +
  geom_text(aes(label=pctlabel), vjust=-0.3, size=3)+
  theme_minimal() +
  theme(axis.title=element_text(size=12)) +
  xlab("\n Breaches per trench") +
  ylab("Number of trenches \n") +
  scale_y_continuous(expand = expansion(mult = 0.1))
breach_bar
ggsave("breach_bar_PB_ppt.jpeg", width = 4, height = 4, units = "in", dpi = 250)

ggsave("breach_bar_PB_blue_MS_12.13.22.tiff", width = 6, height = 3, device = "tiff", units = "in", dpi = 300) # reprinted for manuscript, figure 4 for PLOS
ggsave("breach_bar_PB_blue_MS_12.13.22.eps", width = 6, height = 3, device = "eps", units = "in", dpi = 300) # reprinted for manuscript, figure 4 for PLOS

## REDOING BY COMMUNITY, automating 

# step 1 load table of transect IDs
transect_ids <- read.csv("transect_IDs.csv")
head(transect_ids)

# step 2 use control time table as basis since it already has 1 row per breach 
breach_table_all <- read.csv("control_time.csv") # read in control table
as.integer(breach_table_all$Affected_1_0)
breach_table_all2 <- subset(breach_table_all, Affected_1_0 == 1) # subset so only affected (breach) rows (drop the matched pairs)
breach_table <- subset(breach_table_all2[1:7]) # subset again so we drop misc. columns for sake of tidiness
str(breach_table) # confirm you have 48 observations

# step 3 use this new breach_table to count frequency of each transect ID, then merge with IDs list and fill in NAs with 0s

count_by_tid <- breach_table %>%
group_by(TransectID) %>% tally()
count_by_tid

t_breaches <- merge(transect_ids, count_by_tid, by.x = "TransectID", by.y = "TransectID", all.x = TRUE, all.y = TRUE) # I want ALL rows from the first table even if the second table doesn't have info for it (in this case, the second table doesn't include transects with 0 breaches but I want to keep those transects in the first table)
t_breaches$Breaches_total <- t_breaches$n # housekeeping because extra column
t_breaches <- subset(t_breaches[1:4]) # housekeeping because extra column

t_breaches <- t_breaches %>% 
  mutate(Breaches_total = ifelse(is.na(Breaches_total), 0, Breaches_total)) # fill NA rows (no breaches) with 0; uses ifelse to say replace NA = TRUE with 0, ifelse keep current value

sum(t_breaches$Breaches_total) # check your work. should be 48
str(t_breaches)
t_breaches$Village[t_breaches$Village == "Kijonjomi"] <- "Rurama" # make Kijo village Rurama (since we joined the two villages)
t_breaches$Village[t_breaches$Village == "Rurama II"] <- "Rurama" # forgot we had the other Rurama name too
t_breaches

# step 4 graphing, formatting for policy brief handout
b_t_bar <- ggplot(t_breaches, aes(x = Breaches_total)) + 
  geom_bar(fill = "light blue", color = "black") +
  geom_text(aes(label = scales::percent(..prop..,accuracy=1)), stat='count', vjust=-0.3) +
  theme_minimal() +
  theme(axis.title=element_text(size=12)) +
  xlab("\n Breaches per transect") +
  ylab("Number of transects \n") +
  theme(axis.title.y = element_text(margin = margin(t = 0, r = 10, b = 0, l = 0))) +   
  scale_x_continuous(breaks=seq(0,5,1)) +
  scale_y_continuous(expand = expansion(mult = 0.5))
b_t_bar # this should roughly resemble the previous breach_bar
## NOTE geom_text aes " label = scales::percent(..prop..,accuracy=1) " to change label from count to percent OR " label=..count.. " to keep counts for each bar
ggsave("breach_bar_PB_blue2.jpeg", width = 6, height = 3, units = "in", dpi = 250) # same as figure 4 printed above

## Now make it facet by community
b_t_facet <- ggplot(t_breaches, aes(x = Breaches_total)) + 
  geom_bar(fill = "light blue", color = "black") +
  geom_text(aes(label = scales::percent(..prop..,accuracy=1)), stat='count', vjust=-0.3, size = 3) +
  theme_minimal() +
  theme(axis.title=element_text(size=12)) +
  xlab("\n Breaches per trench") +
  ylab("Number of trenches \n") +
  theme(axis.title.y = element_text(margin = margin(t = 0, r = 10, b = 0, l = 0))) +   
  scale_x_continuous(breaks=seq(0,5,1)) +
  scale_y_continuous(expand = expansion(mult = 0.2)) +
  facet_wrap(~ Village)
b_t_facet
ggsave("breach_bar_comm.jpeg", width = 6, height = 6, units = "in", dpi = 300)
ggsave("breach_bar_comm.eps", width = 6, device = "eps", height = 6, units = "in", dpi = 300) # reprinted for manuscript 12.13.22 for submission to PLOS as figure S7
```
